# Supplementary material for: Acquired antimicrobial resistance genes in Bordetella Species: a global genomic analysis
Source: J Antimicrob Chemother. 2025 Dec 1;81(1):dkaf418. doi: 10.1093/jac/dkaf418 (PMC12972672; doi:10.1093/jac/dkaf418)
Supplement: dkaf418_Supplementary_Data [file dkaf418_supplementary_data.zip]

Archive with 3 entries (3 files):
- supplementary figure S1-S3.docx
- table S1.xlsx
- table S2.xlsx
