# Supplementary material for: Acquired antimicrobial resistance genes in Bordetella Species: a global genomic analysis
Source: J Antimicrob Chemother. 2025 Dec 1;81(1):dkaf418. doi: 10.1093/jac/dkaf418 (PMC12972672; doi:10.1093/jac/dkaf418)
Supplement: dkaf418_Supplementary_Data [file dkaf418_supplementary_data.zip › table S1.xlsx]

## Sheet: table S1
Table S1. Genomic information of global Bordetella species other than Bordetella pertussis
Assembly	accession number	level	organism	Biosample	source	geographic location	collection date	N50	Contig Number	size	GC	ARGs
GCA_900078315.1		Scaffold	Bordetella ansorpii	SAMEA1982600		Germany		919637	33	6153508	66.71
GCA_900078705.1		Contig	Bordetella ansorpii	SAMEA3906486		United Kingdom	2005	1092124	10	6205182	67.01
ERR990202		Contig	Bordetella ansorpii	SAMEA1982601				260493	56	6191660	67.03
GCA_000070465.1		Complete Genome	Bordetella avium	SAMEA1705952				3732255	1	3732255	61.58
GCA_003579985.1		Contig	Bordetella avium	SAMN09869316	Meleagris gallopavo	Poland	2012-07-24	1301047	17	3692964	61.59	blaTEM-1A
GCA_900445835.1		Contig	Bordetella avium	SAMEA4384069	Bird (Turkey)		1900/1984	3721790	3	3780021	61.59
GCA_003579995.1		Contig	Bordetella avium	SAMN09869315	Meleagris gallopavo	Germany	2010-10-07	273639	143	3799045	61.6	ant(3'')-Ia,aph(3')-Ia,aph(3'')-Ib,aph(6)-Id,catB2,sul1,tet(A)
GCA_003580065.1		Contig	Bordetella avium	SAMN09869328	Meleagris gallopavo	Germany	2014-09-24	370227	39	3686773	61.61
GCA_012974645.1		Complete Genome	Bordetella avium	SAMN06350665	turkey	USA		3691350	1	3691350	61.61
GCA_003581345.1		Contig	Bordetella avium	SAMN09869321	Meleagris gallopavo	Germany	1982-03-10	353683	32	3712424	61.61
GCA_000813405.1		Scaffold	Bordetella avium	SAMN03264049	Nymphicus hollandicus	Brazil:Sao Paulo	2013	118218	68	3694640	61.62
GCA_004009615.1		Complete Genome	Bordetella avium	SAMN08200077	Owl	USA: NJ	1996	3785260	1	3785260	61.62
GCA_034424645.1		Complete Genome	Bordetella avium	SAMN38562714		Germany		3721798	1	3721798	61.63
GCA_003581265.1		Contig	Bordetella avium	SAMN09867708	Meleagris gallopavo	Germany	2013-11-13	341263	117	3726535	61.63
SRR10258107		Contig	Bordetella avium	SAMN05333718	Turkey	Germany		358380	119	3736793	61.63
GCA_040746095.1		Complete Genome	Bordetella avium	SAMN42393021	turkey	Germany		3736838	1	3736838	61.63
GCA_012974625.1		Complete Genome	Bordetella avium	SAMN06350666	turkey	USA: NC	2015	3836621	1	3836621	61.63
GCA_004009755.1	CP025522	Complete Genome	Bordetella avium	SAMN08200078	Turkey	USA: NC		3837904	1	3837904	61.63
SRR25100110		Contig	Bordetella avium	SAMN36181724	Nymphicus hollandicus	USA:OH	2022-11-16	457147	40	3672849	61.64
GCA_003350095.1		Scaffold	Bordetella avium	SAMN09428658				278194	42	3679287	61.64
SRR7346441		Contig	Bordetella avium	SAMN09428459				211304	70	3697407	61.64
GCA_003579945.1		Contig	Bordetella avium	SAMN09869322	Meleagris gallopavo	Germany	1990-11-13	273690	53	3699404	61.64
GCA_003581385.1		Contig	Bordetella avium	SAMN09869318	Meleagris gallopavo	Germany	1977-06-03	320495	57	3702495	61.64
GCA_003581305.1		Contig	Bordetella avium	SAMN09869319	Meleagris gallopavo	Germany	1982-09-20	353699	45	3702750	61.64	aph(3'')-Ib,aph(6)-Id,tet(A)
GCA_012974605.1		Complete Genome	Bordetella avium	SAMN06350667	turkey	USA: VA	2006	3682222	1	3682222	61.65
SRR29500017		Contig	Bordetella avium	SAMN41994671			2021-05-01	358380	80	3711542	61.65
GCA_003581405.1		Contig	Bordetella avium	SAMN09869317	Meleagris gallopavo	Germany	2012-08-27	358848	50	3720772	61.65	sul2,tet(A)
GCA_003581325.1		Contig	Bordetella avium	SAMN09869313	Meleagris gallopavo	Germany	2011-07-22	851587	57	3805243	61.66	aph(3')-Ib,tet(A)
GCA_003580035.1		Contig	Bordetella avium	SAMN09869320	Meleagris gallopavo	Germany	2012-08-27	286683	74	3747262	61.68
GCA_003581365.1		Contig	Bordetella avium	SAMN09869327	Meleagris gallopavo	Germany	2015-05-19	583881	27	3608284	61.69
GCA_037400175.1		Contig	Bordetella avium	SAMN40349068		Germany	2023	34571	227	3671223	61.7
GCA_003579935.1		Contig	Bordetella avium	SAMN09869323	Anser anser	Germany	2014-06-12	298340	81	3824011	61.75
GCA_003580095.1		Contig	Bordetella avium	SAMN09869325	Anser anser	Germany	2013-07-05	566535	58	3769398	61.79
GCA_003580025.1		Contig	Bordetella avium	SAMN09869314	Meleagris gallopavo	Germany	2013-09-07	393595	46	3769734	61.79
GCA_003581285.1		Contig	Bordetella avium	SAMN09869324	Meleagris gallopavo	Poland	2015-06-01	566339	55	3769875	61.79
GCA_003580085.1		Contig	Bordetella avium	SAMN09869326	Gallus gallus	Poland	2016-03-15	566643	32	3736537	61.83
GCA_001676745.1		Complete Genome	Bordetella bronchialis	SAMN05257179	Homo sapiens	USA	2009	5966919	1	5966919	67.27
GCA_001676705.1		Complete Genome	Bordetella bronchialis	SAMN05257177	Homo sapiens	USA	2001	5878756	1	5878756	67.29
GCA_000312945.1		Scaffold	Bordetella bronchiseptica	SAMEA2271991				5243194	1	5243194	64.66
GCA_000313065.1		Scaffold	Bordetella bronchiseptica	SAMEA2272065				5115717	1	5115717	66.14
SRR931859		Contig	Bordetella bronchiseptica	SAMN02231293	Homo sapiens	USA		198705	488	5582061	67.48	blaTEM-229,sul2,tet(G)
SRR942671		Contig	Bordetella bronchiseptica	SAMN02263906				198705	488	5582061	67.48	blaTEM-229,sul2,tet(G)
SRR1167831		Contig	Bordetella bronchiseptica	SAMN02614575	Rabbit	USA: Pennsylvania	2006	163300	343	5383457	67.77
SRR932175		Contig	Bordetella bronchiseptica	SAMN02231537				83494	398	5587051	67.82	aph(3'')-Ib,aph(6)-Id,sul2
ERR11274751		Contig	Bordetella bronchiseptica	SAMEA112993116	Homo sapiens	Netherlands		164482	268	5367637	67.86
SRR1167832		Contig	Bordetella bronchiseptica	SAMN02614577	Homo sapiens			197454	300	5389139	67.87
SRR932097		Contig	Bordetella bronchiseptica	SAMN02231472				124529	406	5389449	67.88
GCA_000662095.1		Contig	Bordetella bronchiseptica	SAMN02231538	Homo sapiens	USA: Massachusetts	2001	253346	179	5551777	67.88	sul2,tet(G)
SRR1167835		Contig	Bordetella bronchiseptica	SAMN02614580	Homo sapiens			100802	352	5289373	67.89
SRR932183		Contig	Bordetella bronchiseptica	SAMN02231544				91577	393	5519281	67.89	sul1,sul2,tet(G)
SRR931904		Contig	Bordetella bronchiseptica	SAMN02231461	seal		2000	124544	419	5358515	67.9
SRR932116		Contig	Bordetella bronchiseptica	SAMN02231515				69955	449	5260785	67.92
SRR932099		Contig	Bordetella bronchiseptica	SAMN02231474				122927	400	5390931	67.92
SRR1167838		Contig	Bordetella bronchiseptica	SAMN02614583	Homo sapiens			139332	353	5302860	67.93
ERR11274753		Contig	Bordetella bronchiseptica	SAMEA112993117		Netherlands		174807	245	5352430	67.93
SRR1167837		Contig	Bordetella bronchiseptica	SAMN02614582	Homo sapiens			152050	371	5213993	67.94
SRR30863374		Contig	Bordetella bronchiseptica	SAMN43964881	Homo sapiens	France	2023	142344	136	5373116	67.94	sul2
SRR931911		Contig	Bordetella bronchiseptica	SAMN02231468				124513	386	5344610	67.96
SRR931883		Contig	Bordetella bronchiseptica	SAMN02231442	horse	USA		77365	288	5358175	67.96
SRR17522490		Contig	Bordetella bronchiseptica	SAMN24719532	Homo sapiens	USA: CT	2018	111865	332	5197475	67.97
SRR932119		Contig	Bordetella bronchiseptica	SAMN02231518				130184	332	5342994	67.97
GCA_036761295.1		Scaffold	Bordetella bronchiseptica	SAMN39670247	Homo sapiens	Russia	2022-12-22	50917	410	5275674	68.01
GCA_021391275.1		Scaffold	Bordetella bronchiseptica	SAMN06020002	dog	USA: Detroit	1912	42951	268	5040724	68.02
GCA_000689955.1		Contig	Bordetella bronchiseptica	SAMN02231296	turkey	USA: Ohio	1984	195972	54	5460040	68.02	aph(3'')-Ib,aph(6)-Id,sul2
SRR942660		Contig	Bordetella bronchiseptica	SAMN02263893				198936	217	5469147	68.02	sul1,sul2,tet(G)
SRR932124		Contig	Bordetella bronchiseptica	SAMN02231522				82662	293	5319055	68.03
SRR932120		Contig	Bordetella bronchiseptica	SAMN02231519				95475	368	5349169	68.03	sul2
SRR931903		Contig	Bordetella bronchiseptica	SAMN02231460	seal	United Kingdom: Scotland	2002	153041	280	5258089	68.04
SRR932117		Contig	Bordetella bronchiseptica	SAMN02231516				123497	380	5273723	68.04
SRR932115		Contig	Bordetella bronchiseptica	SAMN02231514				117934	336	5284785	68.04
SRR1167830		Contig	Bordetella bronchiseptica	SAMN02614573				91162	180	5291716	68.04
SRR17522508		Contig	Bordetella bronchiseptica	SAMN24719535	Homo sapiens	USA: MO	2018	184582	199	5323354	68.04
SRR931891		Contig	Bordetella bronchiseptica	SAMN02231450	turkey	USA: Iowa	2004	125075	117	5426219	68.04	sul1,sul2,tet(G)
DRR198807		Contig	Bordetella bronchiseptica	SAMD00194145				552222	113	5220792	68.06
SRR931882		Contig	Bordetella bronchiseptica	SAMN02231441	dog	USA		136017	218	5280341	68.06
GCA_000690415.1		Contig	Bordetella bronchiseptica	SAMN02231546	turkey	USA: Iowa	2004	127108	96	5377336	68.06	sul1,sul2,tet(G)
GCA_002751245.1		Scaffold	Bordetella bronchiseptica	SAMN07454308	pig	China: Shanghai	2014	75738	186	5227762	68.07	sul2
SRR931907		Contig	Bordetella bronchiseptica	SAMN02231464				61123	472	5235896	68.07
SRR17522496		Contig	Bordetella bronchiseptica	SAMN24719546	Homo sapiens	USA: MN	2021	211006	303	5255825	68.08	sul2
SRR932110		Contig	Bordetella bronchiseptica	SAMN02231513				126735	325	5262267	68.08
SRR17522500		Contig	Bordetella bronchiseptica	SAMN24719543	Homo sapiens	USA: MN	2020	220383	421	5300484	68.08	sul2
GCA_000689995.1		Contig	Bordetella bronchiseptica	SAMN02231292	rabbit	Hungary	1987	240309	48	5312681	68.08
GCA_000195675.1		Complete Genome	Bordetella bronchiseptica	SAMEA1705943				5339179	1	5339179	68.08
GCA_001559055.2		Complete Genome	Bordetella bronchiseptica	SAMN03996258	New Zealand White rabbit	USA:VA	1994	5339230	1	5339230	68.08
SRR932118		Contig	Bordetella bronchiseptica	SAMN02231517				57838	381	5219303	68.09
GCA_002750785.1		Scaffold	Bordetella bronchiseptica	SAMN07514126	pig	China: Shanghai	2014-08-04	144670	120	5256453	68.09	sul2
GCA_000648985.1		Contig	Bordetella bronchiseptica	SAMN02614572				214887	70	5258807	68.09	blaTEM-116
ERR8052272		Contig	Bordetella bronchiseptica	SAMEA12276224	Homo sapiens	France	2010	88948	183	5261284	68.09	sul2
SRR931886		Contig	Bordetella bronchiseptica	SAMN02231445				52297	430	5186726	68.1
SRR9614213		Contig	Bordetella bronchiseptica	SAMN12168035	Pig	France: Loudeac	2017	83299	195	5229621	68.1	aadA11,aph(3')-Ib,blaTEM-116,dfrB8,sul1,tet(A)
SRR1167828		Contig	Bordetella bronchiseptica	SAMN02614571				178514	161	5266611	68.1
SRR17522505		Contig	Bordetella bronchiseptica	SAMN24719538	Homo sapiens	USA: MO	2012	127916	285	5294091	68.1
SRR17522504		Contig	Bordetella bronchiseptica	SAMN24719539	Homo sapiens	USA: MO	2016	98188	241	5307211	68.1
GCA_000746565.1		Chromosome	Bordetella bronchiseptica	SAMN02767257	dog	USA: Detroit, Michigan		5142886	1	5142886	68.11
SRR17522506		Contig	Bordetella bronchiseptica	SAMN24719537	Homo sapiens	USA: MO	2012	144198	212	5204055	68.11	sul2
SRR17522507		Contig	Bordetella bronchiseptica	SAMN24719536	Homo sapiens	USA: MO	2012	90002	274	5237704	68.11	sul2
GCA_030758235.1		Complete Genome	Bordetella bronchiseptica	SAMN31822618	swine	China	2022-07-01	5166670	2	5205757	68.12	sul2
GCA_901482585.1		Contig	Bordetella bronchiseptica	SAMEA3893449	Homo sapiens	United Kingdom		5148104	2	5234267	68.12
SRR942675		Contig	Bordetella bronchiseptica	SAMN02263910	pig	USA: Illinois	1997	142882	198	5263993	68.12	sul2
GCA_000318015.1		Complete Genome	Bordetella bronchiseptica	SAMEA2272388				5264383	1	5264383	68.12
ERR8052281		Contig	Bordetella bronchiseptica	SAMEA12276233	Homo sapiens	France	2012	157542	112	5268499	68.12
ERR8052274		Contig	Bordetella bronchiseptica	SAMEA12276226	Canis lupus	France	2010	107181	145	5293256	68.12
ERR8052338		Contig	Bordetella bronchiseptica	SAMEA12276290	Homo sapiens	France	2017	165835	121	5300912	68.12
ERR8052312		Contig	Bordetella bronchiseptica	SAMEA12276264	Homo sapiens	France	2015	162484	127	5434530	68.12	sul2,tet(A)
ERR8052284		Contig	Bordetella bronchiseptica	SAMEA12276236	Homo sapiens	France	2012	152293	96	5229743	68.13
ERR8052275		Contig	Bordetella bronchiseptica	SAMEA12276227	Homo sapiens	France	2010	125746	123	5234668	68.13	sul2
SRR942670		Contig	Bordetella bronchiseptica	SAMN02263903	rabbit	USA: Oklahoma		152441	105	5278697	68.13
ERR8052278		Contig	Bordetella bronchiseptica	SAMEA12276230	Homo sapiens	France	2011	193801	86	5284085	68.13
ERR8052273		Contig	Bordetella bronchiseptica	SAMEA12276225	Canis lupus	France	2010	107189	144	5297054	68.13
SRR931871		Contig	Bordetella bronchiseptica	SAMN02231431	Guinea Pig	Ireland		310735	71	5304520	68.13
GCA_003184465.1	CP020818	Complete Genome	Bordetella bronchiseptica	SAMN06756669	Turkey	USA	1983	5336932	1	5336932	68.13	sul2
ERR8052326		Contig	Bordetella bronchiseptica	SAMEA12276278	Homo sapiens	France	2016	103492	126	5449211	68.13	sul2
GCA_004006735.1	CP024171	Complete Genome	Bordetella bronchiseptica	SAMN07774520		USA: MO	1983	5206932	1	5206932	68.14
GCA_900445815.1		Contig	Bordetella bronchiseptica	SAMEA103980420	Rabbit	United Kingdom: London	1951	1123024	6	5242858	68.14
SRR932184		Contig	Bordetella bronchiseptica	SAMN02231545				88760	154	5254590	68.14
ERR8052302		Contig	Bordetella bronchiseptica	SAMEA12276254	Homo sapiens	France	2014	141013	102	5281627	68.14
ERR8052307		Contig	Bordetella bronchiseptica	SAMEA12276259	Homo sapiens	France	2014	128268	125	5283920	68.14
ERR8052301		Contig	Bordetella bronchiseptica	SAMEA12276253	Homo sapiens	France	2014	145485	112	5284353	68.14
SRR932100		Contig	Bordetella bronchiseptica	SAMN02231475				61572	461	5293169	68.14
ERR8052344		Contig	Bordetella bronchiseptica	SAMEA12276296	Homo sapiens	France	2018	89788	137	5399708	68.14
SRR17522489		Contig	Bordetella bronchiseptica	SAMN24719533	Homo sapiens	USA: CT	2018	122739	229	5138796	68.15
SRR942674		Contig	Bordetella bronchiseptica	SAMN02263909	turkey	USA: California	1990	38010	321	5241350	68.15	sul2
ERR8052341		Contig	Bordetella bronchiseptica	SAMEA12276293	Homo sapiens	France	2018	112077	145	5242902	68.15
SRR17522491		Contig	Bordetella bronchiseptica	SAMN24719531	Homo sapiens	USA: CT	2018	170929	178	5139966	68.16
SRR931887		Contig	Bordetella bronchiseptica	SAMN02231446				66908	235	5156389	68.16
SRR17522509		Contig	Bordetella bronchiseptica	SAMN24719534	Homo sapiens	USA: CT	2018	117555	267	5156556	68.16
SRR25100113		Contig	Bordetella bronchiseptica	SAMN36181721	Felis catus domesticus	USA:OH	2021-05-20	175662	114	5189132	68.16
GCA_002750725.1		Scaffold	Bordetella bronchiseptica	SAMN07520931	pig	China: Shanghai	2015-01-27	142336	101	5201301	68.16	sul2
GCA_002750775.1		Scaffold	Bordetella bronchiseptica	SAMN07520943	pig	China: Shanghai	2015-01-27	151819	107	5208289	68.16	sul2
ERR8052311		Contig	Bordetella bronchiseptica	SAMEA12276263	Sus scrofa domesticus	France	2014	161696	118	5208346	68.16	sul2
ERR8052353		Contig	Bordetella bronchiseptica	SAMEA12276305	Homo sapiens	France	2020	107603	183	5215425	68.16	sul2
GCA_000690355.2		Contig	Bordetella bronchiseptica	SAMN02614574				119388	101	5218020	68.16	blaTEM-116
ERR8052305		Contig	Bordetella bronchiseptica	SAMEA12276257	Homo sapiens	France	2014	115331	116	5222177	68.16
ERR8052322		Contig	Bordetella bronchiseptica	SAMEA12276274	Homo sapiens	France	2015	204166	198	5242084	68.16	sul2
ERR8052342		Contig	Bordetella bronchiseptica	SAMEA12276294	Homo sapiens	France	2018	110102	159	5245664	68.16	sul2
ERR8052321		Contig	Bordetella bronchiseptica	SAMEA12276273	Homo sapiens	France	2015	230429	200	5272816	68.16
GCA_000690195.2		Contig	Bordetella bronchiseptica	SAMN02614578	Homo sapiens			52865	200	5279536	68.16
ERR8052352		Contig	Bordetella bronchiseptica	SAMEA12276304	Homo sapiens	France	2020	56492	206	5281563	68.16
SRR931860		Contig	Bordetella bronchiseptica	SAMN02231294	turkey	USA: Ohio	1983	305312	49	5308181	68.16	sul2
GCA_016966195.1		Contig	Bordetella bronchiseptica	SAMN07733420		India: Athamallik, Odisha	2005-01-26	5343659	1	5343659	68.16	sul2
GCA_030758255.1	CP132332	Complete Genome	Bordetella bronchiseptica	SAMN35322618	Homo sapiens	China:Hunan	2022-07-01	5166452	1	5166452	68.17	sul2
GCA_000699925.1		Contig	Bordetella bronchiseptica	SAMN02415995	Sus scrofa domesticus	Hungary	1993-04-01	277171	46	5199729	68.17
SRR931866		Contig	Bordetella bronchiseptica	SAMN02231426	pig	Netherlands		279281	53	5214259	68.17
GCA_002750715.1		Scaffold	Bordetella bronchiseptica	SAMN07501702	pig	China:Shanghai	2014-07-18	151731	98	5214878	68.17	sul2
SRR9614215		Contig	Bordetella bronchiseptica	SAMN12168037	Pig	France: Loudeac	2016	100292	140	5221659	68.17	aph(3'')-Ib, aph(6)-Id, blaOXA-2, sul1
SRR17522495		Contig	Bordetella bronchiseptica	SAMN24719527	Homo sapiens	USA: MN	2017	209752	441	5224366	68.17
SRR931892		Contig	Bordetella bronchiseptica	SAMN02231451	Homo sapiens	USA: Louisiana	2004	109793	105	5251931	68.17
SRR931884		Contig	Bordetella bronchiseptica	SAMN02231443	horse	USA		78893	244	5164819	68.18
GCA_004634565.1		Complete Genome	Bordetella bronchiseptica	SAMN06350660	Homo sapiens	USA: CO	1978	5167199	1	5167199	68.18
SRR932122		Contig	Bordetella bronchiseptica	SAMN02231520				65123	248	5172815	68.18	sul2
SRR9614214		Contig	Bordetella bronchiseptica	SAMN12168036	Pig	France: Loudeac	2017	126485	117	5185678	68.18	sul2
ERR8052310		Contig	Bordetella bronchiseptica	SAMEA12276262	Homo sapiens	France	2014	135846	132	5188508	68.18	sul2
SRR25100115		Contig	Bordetella bronchiseptica	SAMN36181720	Sus scrofa domesticus	USA:OH	2021-04-20	168728	120	5201280	68.18	sul2
ERR8052348		Contig	Bordetella bronchiseptica	SAMEA12276300	Homo sapiens	France	2019	86255	158	5206917	68.18	sul2
GCA_011305335.1		Complete Genome	Bordetella bronchiseptica	SAMN14218506	Korean Short Hair cat	South Korea: Seoul	2018-11-15	5211648	1	5211648	68.18
SRR931867		Contig	Bordetella bronchiseptica	SAMN02231427	dog	Switzerland		402075	81	5215152	68.18
SRR1190487		Contig	Bordetella bronchiseptica	SAMN02687625		USA	2005-12-01	207750	148	5267476	68.18
ERR8052324		Contig	Bordetella bronchiseptica	SAMEA12276276	Homo sapiens	France	2016	144375	148	5303195	68.18	aph(3'')-Ib,aph(6)-Id,sul1
ERR8052317		Contig	Bordetella bronchiseptica	SAMEA12276269	Homo sapiens	France	2015	149797	147	5420016	68.18
SRR1167839		Contig	Bordetella bronchiseptica	SAMN02614584				36961	289	5155997	68.19
ERR8052289		Contig	Bordetella bronchiseptica	SAMEA12276241	Homo sapiens	France	2013	94132	117	5200243	68.19	sul2
GCA_003443855.2	CP022962	Complete Genome	Bordetella bronchiseptica	SAMN07513334	Sus scrofa domesticus	Hungary	1993-04-01	5205646	1	5205646	68.19
ERR8052303		Contig	Bordetella bronchiseptica	SAMEA12276255	Sus scrofa domesticus	France	2014	97919	124	5208638	68.19
GCA_000690095.1		Contig	Bordetella bronchiseptica	SAMN02614576				96966	102	5233656	68.19
ERR8052293		Contig	Bordetella bronchiseptica	SAMEA12276245	Homo sapiens	France	2013	97238	165	5249115	68.19	sul1, tet(A)
ERR8052331		Contig	Bordetella bronchiseptica	SAMEA12276283	Homo sapiens	France	2017	108038	124	5288538	68.19	aph(3'')-Ib, aph(6)-Id, sul1
SRR931893		Contig	Bordetella bronchiseptica	SAMN02231452				92218	425	5368151	68.19
ERR8052283		Contig	Bordetella bronchiseptica	SAMEA12276235	Homo sapiens	France	2012	100040	113	5185512	68.2	sul2
ERR8052329		Contig	Bordetella bronchiseptica	SAMEA12276281	Homo sapiens	France	2016	103893	138	5192344	68.2	sul2
GCA_004006935.1		Complete Genome	Bordetella bronchiseptica	SAMN07774521	Homo sapiens	USA: KY	1968	5193581	1	5193581	68.2
GCA_003186685.1		Complete Genome	Bordetella bronchiseptica	SAMN06688238	Homo sapiens	USA: MA	1999	5200001	1	5200001	68.2
GCA_000313085.1		Scaffold	Bordetella bronchiseptica	SAMEA2272559				5208522	1	5208522	68.2
GCA_003186205.1		Complete Genome	Bordetella bronchiseptica	SAMN06688239	Homo sapiens	USA: GA	1956	5209087	1	5209087	68.2
ERR8052285		Contig	Bordetella bronchiseptica	SAMEA12276237	Homo sapiens	France	2012	176014	86	5212620	68.2
ERR8052314		Contig	Bordetella bronchiseptica	SAMEA12276266	Homo sapiens	France	2015	171846	232	5225585	68.2
GCA_003186595.1	CP020645	Complete Genome	Bordetella bronchiseptica	SAMN06688244	Homo sapiens	USA: WV	2013	5242373	1	5242373	68.2	sul2
ERR8052334		Contig	Bordetella bronchiseptica	SAMEA12276286	Homo sapiens	France	2017	173242	136	5294776	68.2
GCA_008830165.1		Contig	Bordetella bronchiseptica	SAMN12839020	Moschus berezovskii	China	2019-01-01	265744	39	5133936	68.21
GCA_008830705.1		Contig	Bordetella bronchiseptica	SAMN12869734	forest musk deer	China:Chengdu	2019-09-01	265744	39	5133936	68.21
DRR015796		Contig	Bordetella bronchiseptica	SAMD00006083				171800	103	5152976	68.21
SRR931868		Contig	Bordetella bronchiseptica	SAMN02231428	dog	Netherlands		243934	75	5155789	68.21
GCA_000662155.1		Contig	Bordetella bronchiseptica	SAMN02263899	horse	USA: Oklahoma		114963	109	5163549	68.21	sul2
ERR225614		Contig	Bordetella bronchiseptica	SAMEA1682489				310001	80	5187853	68.21
ERR225613		Contig	Bordetella bronchiseptica	SAMEA1682491				278422	75	5188210	68.21
ERR8052350		Contig	Bordetella bronchiseptica	SAMEA12276302	Homo sapiens	France	2019	102532	135	5188471	68.21	sul2
GCA_000829175.1		Complete Genome	Bordetella bronchiseptica	SAMD00000333		Japan: Osaka	1988-10-06	5191712	1	5191712	68.21
GCA_003184485.1		Complete Genome	Bordetella bronchiseptica	SAMN06756668	Homo sapiens	USA: CO	1964	5200288	1	5200288	68.21
ERR8052340		Contig	Bordetella bronchiseptica	SAMEA12276292	Homo sapiens	France	2018	121435	134	5221867	68.21
GCA_000690015.1		Contig	Bordetella bronchiseptica	SAMN02231287	sea otter	USA: California		100827	115	5116835	68.22
SRR931870		Contig	Bordetella bronchiseptica	SAMN02231430	horse	Denmark		347348	145	5168584	68.22
GCA_000689695.2		Contig	Bordetella bronchiseptica	SAMN02614581	Homo sapiens			59950	156	5171376	68.22	sul2
SRR931879		Contig	Bordetella bronchiseptica	SAMN02231438	Guinea Pig	USA		165913	74	5173639	68.22
SRR25100111		Contig	Bordetella bronchiseptica	SAMN36181723	Canis lupus familiaris	USA:OH	2022-03-02	172327	144	5182972	68.22
ERR8052304		Contig	Bordetella bronchiseptica	SAMEA12276256	Sus scrofa domesticus	France	2014	140576	105	5189012	68.22
ERR8052313		Contig	Bordetella bronchiseptica	SAMEA12276265	Homo sapiens	France	2015	160178	125	5191762	68.22
SRR931876		Contig	Bordetella bronchiseptica	SAMN02231436	Guinea Pig	Australia		262679	54	5198957	68.22
GCA_900637995.1		Complete Genome	Bordetella bronchiseptica	SAMEA101167918			1900/1951	5207445	1	5207445	68.22
SRR932169		Contig	Bordetella bronchiseptica	SAMN02231531				70933	233	5097755	68.23
SRR931869		Contig	Bordetella bronchiseptica	SAMN02231429	cat	Netherlands		241994	57	5123467	68.23
GCA_000649165.1		Contig	Bordetella bronchiseptica	SAMN02231449	turkey	USA: California	1990	62147	169	5125929	68.23	blaTEM-229,sul2
ERR8052287		Contig	Bordetella bronchiseptica	SAMEA12276239	Homo sapiens	France	2013	81095	157	5159798	68.23	sul2
ERR8052297		Contig	Bordetella bronchiseptica	SAMEA12276249	Homo sapiens	France	2014	118492	129	5160481	68.23	sul2
ERR8052300		Contig	Bordetella bronchiseptica	SAMEA12276252	Homo sapiens	France	2014	101761	132	5161180	68.23	sul2
ERR8052298		Contig	Bordetella bronchiseptica	SAMEA12276250	Homo sapiens	France	2014	103884	131	5161876	68.23	sul2
ERR8052299		Contig	Bordetella bronchiseptica	SAMEA12276251	Homo sapiens	France	2014	118797	135	5164060	68.23	sul2
SRR931878		Contig	Bordetella bronchiseptica	SAMN02231437	Guinea Pig	USA		282457	100	5171236	68.23
GCA_003186185.1		Complete Genome	Bordetella bronchiseptica	SAMN06688240	Homo sapiens	USA: WI	1971	5204290	1	5204290	68.23
ERR8052318		Contig	Bordetella bronchiseptica	SAMEA12276270	Homo sapiens	France	2015	251715	297	5232444	68.23
SRR931865		Contig	Bordetella bronchiseptica	SAMN02231425	Homo sapiens	USA: Missouri		208507	70	5250559	68.23
ERR8052337		Contig	Bordetella bronchiseptica	SAMEA12276289	Homo sapiens	France	2017	148303	92	5252336	68.23
ERR8052292		Contig	Bordetella bronchiseptica	SAMEA12276244	Homo sapiens	France	2013	92632	130	5143935	68.24	sul2
GCA_000690455.1		Contig	Bordetella bronchiseptica	SAMN02231444	dog	USA		41868	271	5151134	68.24	sul2
ERR8052323		Contig	Bordetella bronchiseptica	SAMEA12276275	Homo sapiens	France	2016	104943	139	5173539	68.24	sul2
GCA_900445725.1		Contig	Bordetella bronchiseptica	SAMEA53434168	Dog		1900/1920	5160623	2	5173845	68.24
ERR019426		Contig	Bordetella bronchiseptica	SAMEA780307				36867	327	5139657	68.25
ERR8052291		Contig	Bordetella bronchiseptica	SAMEA12276243	Homo sapiens	France	2013	87779	120	5140058	68.25	sul2
ERR8052286		Contig	Bordetella bronchiseptica	SAMEA12276238	Homo sapiens	France	2013	97609	124	5150197	68.25	sul2
SRR931880		Contig	Bordetella bronchiseptica	SAMN02231439	Guinea Pig	USA		324378	46	5156701	68.25
ERR8052328		Contig	Bordetella bronchiseptica	SAMEA12276280	Homo sapiens	France	2016	99244	135	5164193	68.25
GCA_900636925.1		Complete Genome	Bordetella bronchiseptica	SAMEA3893452	Rabbit		1952	5199761	1	5199761	68.25
SRR942672		Contig	Bordetella bronchiseptica	SAMN02263907	Homo sapiens	USA		312747	70	5291732	68.25
ERR8052295		Contig	Bordetella bronchiseptica	SAMEA12276247	Homo sapiens	France	2013	113246	122	5326144	68.25
GCA_001598655.1		Contig	Bordetella bronchiseptica	SAMD00046893				62488	193	5115418	68.26
ERR8052290		Contig	Bordetella bronchiseptica	SAMEA12276242	Homo sapiens	France	2013	58869	170	5132830	68.26	sul2
SRR931881		Contig	Bordetella bronchiseptica	SAMN02231440	cat	USA		276919	146	5133705	68.26
ERR8052316		Contig	Bordetella bronchiseptica	SAMEA12276268	Homo sapiens	France	2015	149254	98	5143479	68.26	sul2
SRR9614212		Contig	Bordetella bronchiseptica	SAMN12168034	Dog		1912	63284	225	5123194	68.27
GCA_000689835.1		Contig	Bordetella bronchiseptica	SAMN02231433	koala	Australia		245347	70	5158310	68.27
ERR8052333		Contig	Bordetella bronchiseptica	SAMEA12276285	Homo sapiens	France	2017	144391	98	5160789	68.27
ERR8052309		Contig	Bordetella bronchiseptica	SAMEA12276261	Homo sapiens	France	2014	124639	135	5163802	68.27
SRR932181		Contig	Bordetella bronchiseptica	SAMN02231542	Homo sapiens	USA: Georgia		92683	146	5278166	68.27
ERR8052343		Contig	Bordetella bronchiseptica	SAMEA12276295	Homo sapiens	France	2018	101318	126	5358807	68.27
ERR8052351		Contig	Bordetella bronchiseptica	SAMEA12276303	Homo sapiens	France	2020	119669	110	5110702	68.28	sul2
ERR8052335		Contig	Bordetella bronchiseptica	SAMEA12276287	Homo sapiens	France	2017	161718	111	5126750	68.28
GCA_003428275.1		Contig	Bordetella bronchiseptica	SAMN09767463	dog			299109	46	5135085	68.28
SRR931875		Contig	Bordetella bronchiseptica	SAMN02231435	Homo sapiens	Germany		284432	55	5185393	68.28
ERR8052319		Contig	Bordetella bronchiseptica	SAMEA12276271	Homo sapiens	France	2015	204338	433	5292624	68.28	sul2
GCA_004006815.1		Complete Genome	Bordetella bronchiseptica	SAMN07774519	Homo sapiens	USA: GA	1995	5303666	1	5303666	68.28
ERR8052306		Contig	Bordetella bronchiseptica	SAMEA12276258	Homo sapiens	France	2014	117488	115	5082236	68.29
GCA_003937715.1		Contig	Bordetella bronchiseptica	SAMN10163235	Homo sapiens	USA: NC		5105658	1	5105658	68.29	sul2
SRR931864		Contig	Bordetella bronchiseptica	SAMN02231424	turkey	Germany		242101	88	5118942	68.29
SRR931874		Contig	Bordetella bronchiseptica	SAMN02231434	koala	Australia		359512	49	5157207	68.29
ERR8052339		Contig	Bordetella bronchiseptica	SAMEA12276291	Homo sapiens	France	2018	122079	103	5106629	68.3
GCA_003938745.1		Contig	Bordetella bronchiseptica	SAMN10163236	Homo sapiens	USA: NC		5146006	1	5146006	68.3	sul2
ERR8052346		Contig	Bordetella bronchiseptica	SAMEA12276298	Homo sapiens	France	2019	142385	98	5095358	68.31
ERR8052276		Contig	Bordetella bronchiseptica	SAMEA12276228	Homo sapiens	France	2011	161502	70	5109665	68.31
GCA_000689875.1		Contig	Bordetella bronchiseptica	SAMN02231432	turkey	USA		151143	56	5138088	68.31
ERR8052280		Contig	Bordetella bronchiseptica	SAMEA12276232	Homo sapiens	France	2012	105996	112	5047009	68.32
ERR8052325		Contig	Bordetella bronchiseptica	SAMEA12276277	Homo sapiens	France	2016	103797	140	5081382	68.32
GCA_012273255.1	CP050967	Chromosome	Bordetella bronchiseptica	SAMN11056408	Homo sapiens	USA:MN		5094150	1	5094150	68.32	sul2
ERR8052347		Contig	Bordetella bronchiseptica	SAMEA12276299	Homo sapiens	France	2019	133737	118	5102062	68.32	sul2
GCA_008693665.1		Complete Genome	Bordetella bronchiseptica	SAMN11056349	Homo sapiens	USA: KY		5116077	1	5116077	68.32
GCA_002859225.1		Complete Genome	Bordetella bronchiseptica	SAMN06124593	Homo sapiens	USA: LA	1985	5109505	1	5109505	68.33	sul2
ERR8052296		Contig	Bordetella bronchiseptica	SAMEA12276248	Homo sapiens	France	2014	109078	121	5164298	68.33
ERR8052277		Contig	Bordetella bronchiseptica	SAMEA12276229	Homo sapiens	France	2011	121762	104	5299053	68.33	sul2
SRR932172		Contig	Bordetella bronchiseptica	SAMN02231534				64854	212	5046423	68.34	sul2
SRR25100112		Contig	Bordetella bronchiseptica	SAMN36181722	Canis lupus familiaris	USA:OH	2022-02-10	136864	139	5086428	68.34	sul2
ERR8052294		Contig	Bordetella bronchiseptica	SAMEA12276246	Homo sapiens	France	2013	105523	128	5121761	68.34
GCA_000662055.1		Contig	Bordetella bronchiseptica	SAMN02263892	Homo sapiens	USA: Massachusetts		73023	143	5122194	68.34
GCA_001704355.1		Complete Genome	Bordetella bronchiseptica	SAMN05333722	Homo sapiens	USA: MN	2012	5077489	1	5077489	68.35
GCA_004008095.1		Complete Genome	Bordetella bronchiseptica	SAMN08016808		USA: MN	2012	5081368	1	5081368	68.35
ERR8052320		Contig	Bordetella bronchiseptica	SAMEA12276272	Homo sapiens	France	2015	229824	198	5122197	68.35
ERR8052327		Contig	Bordetella bronchiseptica	SAMEA12276279	Homo sapiens	France	2016	103409	152	5183654	68.35
SRR17522492		Contig	Bordetella bronchiseptica	SAMN24719530	Homo sapiens	USA: NY	2018	140575	208	5203267	68.35	sul2
ERR8052332		Contig	Bordetella bronchiseptica	SAMEA12276284	Homo sapiens	France	2017	152291	88	5175120	68.36
GCA_000690755.1		Contig	Bordetella bronchiseptica	SAMN02231291	Homo sapiens	USA: Pennsylvania		155727	121	5060248	68.37	sul2
ERR8052288		Contig	Bordetella bronchiseptica	SAMEA12276240	Homo sapiens	France	2013	94834	129	5091212	68.37
SRR30863375		Contig	Bordetella bronchiseptica	SAMN43964880	Homo sapiens	France	2017	124305	108	5178922	68.37
ERR8052308		Contig	Bordetella bronchiseptica	SAMEA12276260	Homo sapiens	France	2014	122200	116	5056034	68.4	sul2
ERR8052279		Contig	Bordetella bronchiseptica	SAMEA12276231	Homo sapiens	France	2011	138892	102	5046734	68.41
GCA_000317955.1		Complete Genome	Bordetella bronchiseptica	SAMEA2272800				5091817	1	5091817	68.41
ERR8052330		Contig	Bordetella bronchiseptica	SAMEA12276282	Homo sapiens	France	2017	95009	131	5127570	68.41	sul2
SRR931863		Contig	Bordetella bronchiseptica	SAMN02231297	Homo sapiens	USA: Missouri		202624	51	5027492	68.42
SRR17522499		Contig	Bordetella bronchiseptica	SAMN24719526	Homo sapiens	USA: MN	2017	302041	163	5158733	68.43	sul2
ERR8052336		Contig	Bordetella bronchiseptica	SAMEA12276288	Homo sapiens	France	2017	143438	93	5023121	68.46
ERR8052349		Contig	Bordetella bronchiseptica	SAMEA12276301	Homo sapiens	France	2019	161805	108	5125460	68.48	sul2
GCA_044646485.1	CP162650	Complete Genome	Bordetella bronchiseptica	SAMN40084126	Sus scrofa domesticus	USA	2016	5214302	1	5214302	68.17
GCA_001676725.1		Complete Genome	Bordetella flabilis	SAMN05257178	Homo sapiens	USA	2006	5835727	2	5954318	65.98
SRR15197846		Contig	Bordetella hinzii	SAMN18263887	Homo sapiens	USA:St. Louis, MO	2020-07-13	512319	491	5015991	66.14
SRR942665		Contig	Bordetella hinzii	SAMN02263898	rabbit	Hungary	1990	401311	192	4974417	66.62
SRR12765959		Contig	Bordetella hinzii	SAMN16354909	Homo sapiens	USA: Bethesda, Maryland		219102	165	4923418	66.76
GCA_006770345.1		Complete Genome	Bordetella hinzii	SAMN07137595	Turkey	USA: MN		5042960	1	5042960	66.86
SRR25100116		Contig	Bordetella hinzii	SAMN36181719	Meleagris gallopavo domesticus	USA:OH	2021-02-12	713207	47	4940846	66.88
GCA_000657695.1		Contig	Bordetella hinzii	SAMN02263902	Homo sapiens	Switzerland		110416	110	4873106	66.93
GCA_011100485.1		Complete Genome	Bordetella hinzii	SAMN14074879	goat	China: Chengdu, Sichuan	2018-10-10	5045412	1	5045412	66.94
GCA_000657815.1		Contig	Bordetella hinzii	SAMN02263911	turkey	USA: California	1990	57720	255	4898966	66.95
SRR12765970		Contig	Bordetella hinzii	SAMN16355174		USA: Bethesda, Maryland	2019	30693	357	4832272	66.97
SRR932190		Contig	Bordetella hinzii	SAMN02231551				140843	86	4845980	66.97
SRR12766182		Contig	Bordetella hinzii	SAMN16355125		USA: Bethesda, Maryland	2019	33972	327	4844702	66.98
GCA_018734305.1		Complete Genome	Bordetella hinzii	SAMN14605663	Homo sapiens	USA: Bethesda, Maryland		4845358	1	4845358	66.98
SRR12766153		Contig	Bordetella hinzii	SAMN16355065		USA: Bethesda, Maryland	2019	31369	318	4845905	66.98
SRR12766147		Contig	Bordetella hinzii	SAMN16355071		USA: Bethesda, Maryland	2019	30109	314	4848119	66.98
SRR12765992		Contig	Bordetella hinzii	SAMN16355154		USA: Bethesda, Maryland	2019	32386	312	4847696	66.99
SRR12765990		Contig	Bordetella hinzii	SAMN16355156		USA: Bethesda, Maryland	2019	32059	305	4850062	66.99
SRR12766189		Contig	Bordetella hinzii	SAMN16355119		USA: Bethesda, Maryland	2019	36096	304	4850556	66.99
SRR12765994		Contig	Bordetella hinzii	SAMN16355153		USA: Bethesda, Maryland	2019	30584	313	4851575	66.99
SRR12766119		Contig	Bordetella hinzii	SAMN16355183		USA: Bethesda, Maryland	2019	34748	279	4851743	66.99
SRR12765975		Contig	Bordetella hinzii	SAMN16355170		USA: Bethesda, Maryland	2019	35361	281	4852219	66.99
SRR12766023		Contig	Bordetella hinzii	SAMN16355098		USA: Bethesda, Maryland	2019	31247	278	4852706	66.99
SRR12766020		Contig	Bordetella hinzii	SAMN16355101		USA: Bethesda, Maryland	2019	34506	299	4852780	66.99
SRR12766010		Contig	Bordetella hinzii	SAMN16355109		USA: Bethesda, Maryland	2019	34637	281	4853257	66.99
SRR12766175		Contig	Bordetella hinzii	SAMN16355132		USA: Bethesda, Maryland	2019	31432	274	4853268	66.99
SRR12766136		Contig	Bordetella hinzii	SAMN16355081		USA: Bethesda, Maryland	2019	31186	301	4853779	66.99
SRR12766128		Contig	Bordetella hinzii	SAMN16355088		USA: Bethesda, Maryland	2019	33153	268	4854759	66.99
SRR12766014		Contig	Bordetella hinzii	SAMN16355105		USA: Bethesda, Maryland	2019	37988	247	4855683	66.99
SRR12766145		Contig	Bordetella hinzii	SAMN16355073		USA: Bethesda, Maryland	2019	31047	307	4856405	66.99
SRR12766166		Contig	Bordetella hinzii	SAMN16355140		USA: Bethesda, Maryland	2019	45209	237	4856603	66.99
SRR12765982		Contig	Bordetella hinzii	SAMN16354930	Chicken	Belgium		116274	98	4874905	66.99
SRR29098542		Contig	Bordetella hinzii	SAMN41475038	Animal	Belgium		197177	78	4880321	66.99
SRR12766088		Contig	Bordetella hinzii	SAMN16354981		USA: Bethesda, Maryland	2019	36342	381	4843724	67
SRR12766001		Contig	Bordetella hinzii	SAMN16355146		USA: Bethesda, Maryland	2019	31833	307	4849542	67
SRR12766041		Contig	Bordetella hinzii	SAMN16355053		USA: Bethesda, Maryland	2019	37230	318	4850608	67
SRR12766169		Contig	Bordetella hinzii	SAMN16355137		USA: Bethesda, Maryland	2019	30721	280	4853000	67
SRR12765979		Contig	Bordetella hinzii	SAMN16355166		USA: Bethesda, Maryland	2019	30650	278	4855104	67
SRR12766111		Contig	Bordetella hinzii	SAMN16355190		USA: Bethesda, Maryland	2019	36193	260	4855417	67
SRR12765996		Contig	Bordetella hinzii	SAMN16355151		USA: Bethesda, Maryland	2019	30513	295	4855507	67
SRR12766186		Contig	Bordetella hinzii	SAMN16355122		USA: Bethesda, Maryland	2019	45179	225	4855814	67
SRR12766188		Contig	Bordetella hinzii	SAMN16355120		USA: Bethesda, Maryland	2019	54788	195	4856076	67
SRR12766191		Contig	Bordetella hinzii	SAMN16355117		USA: Bethesda, Maryland	2019	48592	213	4856344	67
SRR12766141		Contig	Bordetella hinzii	SAMN16355076		USA: Bethesda, Maryland	2019	41815	225	4856942	67
SRR12766007		Contig	Bordetella hinzii	SAMN16355112		USA: Bethesda, Maryland	2019	35691	239	4857464	67
SRR12766123		Contig	Bordetella hinzii	SAMN16355179		USA: Bethesda, Maryland	2019	32571	258	4857717	67
SRR12766134		Contig	Bordetella hinzii	SAMN16355083		USA: Bethesda, Maryland	2019	36703	254	4857977	67
SRR12765961		Contig	Bordetella hinzii	SAMN16354952		USA: Bethesda, Maryland	2019	50561	237	4858281	67
SRR12766011		Contig	Bordetella hinzii	SAMN16355108		USA: Bethesda, Maryland	2019	34154	255	4858355	67
SRR12766146		Contig	Bordetella hinzii	SAMN16355072		USA: Bethesda, Maryland	2019	35736	275	4858382	67
SRR12766025		Contig	Bordetella hinzii	SAMN16355096		USA: Bethesda, Maryland	2019	52135	194	4858822	67
SRR12766140		Contig	Bordetella hinzii	SAMN16355077		USA: Bethesda, Maryland	2019	42519	224	4859134	67
SRR12766003		Contig	Bordetella hinzii	SAMN16355115		USA: Bethesda, Maryland	2019	35368	277	4859257	67
SRR12766151		Contig	Bordetella hinzii	SAMN16355067		USA: Bethesda, Maryland	2019	41835	239	4859375	67
SRR12766022		Contig	Bordetella hinzii	SAMN16355099		USA: Bethesda, Maryland	2019	48084	214	4859581	67
SRR12766148		Contig	Bordetella hinzii	SAMN16355070		USA: Bethesda, Maryland	2019	44696	224	4859690	67
SRR12766032		Contig	Bordetella hinzii	SAMN16355090		USA: Bethesda, Maryland	2019	41004	211	4861424	67
SRR12765964		Contig	Bordetella hinzii	SAMN16354949		USA: Bethesda, Maryland	2018	82723	106	4862404	67
SRR12765963		Contig	Bordetella hinzii	SAMN16354950		USA: Bethesda, Maryland	2018	320252	53	4867778	67
SRR12765966		Contig	Bordetella hinzii	SAMN16354947		USA: Bethesda, Maryland	2018	238476	50	4868333	67
SRR12765965		Contig	Bordetella hinzii	SAMN16354948		USA: Bethesda, Maryland	2018	238476	52	4868693	67
GCA_006770385.1		Complete Genome	Bordetella hinzii	SAMN07137597	Turkey	USA: NC	2015	4885078	1	4885078	67
ERR990196		Contig	Bordetella hinzii	SAMEA1984384				508463	26	5050151	67
SRR12766091		Contig	Bordetella hinzii	SAMN16354978		USA: Bethesda, Maryland	2019	44469	273	4851210	67.01
SRR12765954		Contig	Bordetella hinzii	SAMN16354958		USA: Bethesda, Maryland	2019	34370	322	4854673	67.01
SRR12766165		Contig	Bordetella hinzii	SAMN16355141		USA: Bethesda, Maryland	2019	34759	273	4854893	67.01
SRR12766038		Contig	Bordetella hinzii	SAMN16355055		USA: Bethesda, Maryland	2019	47438	247	4855364	67.01
SRR12765942		Contig	Bordetella hinzii	SAMN16354969		USA: Bethesda, Maryland	2019	56715	214	4855777	67.01
SRR12766187		Contig	Bordetella hinzii	SAMN16355121		USA: Bethesda, Maryland	2019	42587	265	4855780	67.01
SRR12766000		Contig	Bordetella hinzii	SAMN16355147		USA: Bethesda, Maryland	2019	38202	252	4856613	67.01
SRR12766034		Contig	Bordetella hinzii	SAMN16355059		USA: Bethesda, Maryland	2019	32474	280	4857368	67.01
SRR12765974		Contig	Bordetella hinzii	SAMN16355171		USA: Bethesda, Maryland	2019	41163	250	4857804	67.01
SRR12765985		Contig	Bordetella hinzii	SAMN16355161		USA: Bethesda, Maryland	2019	48037	189	4857983	67.01
SRR12765995		Contig	Bordetella hinzii	SAMN16355152		USA: Bethesda, Maryland	2019	42464	235	4858010	67.01
SRR12765987		Contig	Bordetella hinzii	SAMN16355159		USA: Bethesda, Maryland	2019	38479	271	4858028	67.01
SRR12766122		Contig	Bordetella hinzii	SAMN16355180		USA: Bethesda, Maryland	2019	36169	262	4858363	67.01
SRR12766117		Contig	Bordetella hinzii	SAMN16355184		USA: Bethesda, Maryland	2019	49076	193	4858666	67.01
SRR12766024		Contig	Bordetella hinzii	SAMN16355097		USA: Bethesda, Maryland	2019	34571	249	4858893	67.01
SRR12765999		Contig	Bordetella hinzii	SAMN16355148		USA: Bethesda, Maryland	2019	41400	234	4858946	67.01
SRR12765983		Contig	Bordetella hinzii	SAMN16355163		USA: Bethesda, Maryland	2019	46562	228	4859704	67.01
SRR12765986		Contig	Bordetella hinzii	SAMN16355160		USA: Bethesda, Maryland	2019	44475	219	4859788	67.01
SRR12766135		Contig	Bordetella hinzii	SAMN16355082		USA: Bethesda, Maryland	2019	49846	189	4859924	67.01
SRR12766026		Contig	Bordetella hinzii	SAMN16355095		USA: Bethesda, Maryland	2019	48854	196	4860407	67.01
SRR12766164		Contig	Bordetella hinzii	SAMN16355142		USA: Bethesda, Maryland	2019	42290	241	4860537	67.01
SRR12766178		Contig	Bordetella hinzii	SAMN16355129		USA: Bethesda, Maryland	2019	39129	225	4860559	67.01
SRR12765989		Contig	Bordetella hinzii	SAMN16355157		USA: Bethesda, Maryland	2019	45414	221	4860940	67.01
SRR12766168		Contig	Bordetella hinzii	SAMN16355138		USA: Bethesda, Maryland	2019	40467	226	4860993	67.01
SRR12766185		Contig	Bordetella hinzii	SAMN16355123		USA: Bethesda, Maryland	2019	47489	208	4861366	67.01
SRR12766179		Contig	Bordetella hinzii	SAMN16355128		USA: Bethesda, Maryland	2019	40757	241	4861521	67.01
SRR12766029		Contig	Bordetella hinzii	SAMN16355093		USA: Bethesda, Maryland	2019	46527	211	4861841	67.01
SRR12766174		Contig	Bordetella hinzii	SAMN16355133		USA: Bethesda, Maryland	2019	34796	242	4862130	67.01
SRR12766033		Contig	Bordetella hinzii	SAMN16355089		USA: Bethesda, Maryland	2019	54122	187	4862140	67.01
SRR12765977		Contig	Bordetella hinzii	SAMN16355168		USA: Bethesda, Maryland	2019	45228	213	4862317	67.01
SRR12766132		Contig	Bordetella hinzii	SAMN16355084		USA: Bethesda, Maryland	2019	42461	219	4862454	67.01
SRR12766183		Contig	Bordetella hinzii	SAMN16355124		USA: Bethesda, Maryland	2019	43917	222	4862534	67.01
SRR12766170		Contig	Bordetella hinzii	SAMN16355136		USA: Bethesda, Maryland	2019	51031	192	4862767	67.01
SRR12766142		Contig	Bordetella hinzii	SAMN16355075		USA: Bethesda, Maryland	2019	42311	205	4862867	67.01
SRR12765981		Contig	Bordetella hinzii	SAMN16355164		USA: Bethesda, Maryland	2019	48111	204	4863875	67.01
SRR12765998		Contig	Bordetella hinzii	SAMN16355149		USA: Bethesda, Maryland	2019	36651	252	4863904	67.01
SRR12766027		Contig	Bordetella hinzii	SAMN16355094		USA: Bethesda, Maryland	2019	54894	202	4865895	67.01
GCA_006770365.1		Complete Genome	Bordetella hinzii	SAMN07137599	Turkey	USA: MN		4898820	1	4898820	67.01
GCA_018734165.1		Complete Genome	Bordetella hinzii	SAMN14605667	Homo sapiens	USA: Bethesda, Maryland		4898869	1	4898869	67.01
GCA_018734285.1		Complete Genome	Bordetella hinzii	SAMN14605664	Homo sapiens	USA: Bethesda, Maryland		4898905	1	4898905	67.01
GCA_018734225.1		Complete Genome	Bordetella hinzii	SAMN14605666	Homo sapiens	USA: Bethesda, Maryland		4899031	1	4899031	67.01
GCA_018734265.1		Complete Genome	Bordetella hinzii	SAMN14605665	Homo sapiens	USA: Bethesda, Maryland		4899058	1	4899058	67.01
SRR12766017		Contig	Bordetella hinzii	SAMN16354906	Homo sapiens	USA: Bethesda, Maryland		334933	56	4827545	67.02
SRR12766069		Contig	Bordetella hinzii	SAMN16354998		USA: Bethesda, Maryland	2019	47145	225	4854777	67.02
SRR12765957		Contig	Bordetella hinzii	SAMN16354955		USA: Bethesda, Maryland	2019	31077	288	4859303	67.02
SRR12766116		Contig	Bordetella hinzii	SAMN16355185		USA: Bethesda, Maryland	2019	42576	223	4859609	67.02
GCA_000657775.1		Contig	Bordetella hinzii	SAMN02263901	turkey	USA: Ohio	1979	157709	58	4861371	67.02
SRR12766176		Contig	Bordetella hinzii	SAMN16355131		USA: Bethesda, Maryland	2019	45184	216	4862618	67.02
SRR12766043		Contig	Bordetella hinzii	SAMN16355051		USA: Bethesda, Maryland	2019	62573	161	4863448	67.02
SRR12766159		Contig	Bordetella hinzii	SAMN16355060		USA: Bethesda, Maryland	2019	36168	247	4863585	67.02
SRR12766129		Contig	Bordetella hinzii	SAMN16355087		USA: Bethesda, Maryland	2019	56740	178	4863743	67.02
SRR12765988		Contig	Bordetella hinzii	SAMN16355158		USA: Bethesda, Maryland	2019	47146	205	4864134	67.02
SRR12766162		Contig	Bordetella hinzii	SAMN16354928	Homo sapiens	USA: Bethesda, Maryland		117272	91	4877658	67.02
GCA_000657735.1		Contig	Bordetella hinzii	SAMN02231295	turkey or chicken	USA: Ohio		252531	40	4885897	67.02
SRR12766050		Contig	Bordetella hinzii	SAMN16355044		USA: Bethesda, Maryland	2019	46936	245	4855663	67.03
SRR12766089		Contig	Bordetella hinzii	SAMN16354980		USA: Bethesda, Maryland	2019	53552	193	4858886	67.03
SRR12766203		Contig	Bordetella hinzii	SAMN16355020		USA: Bethesda, Maryland	2019	52554	203	4859036	67.03
SRR12766087		Contig	Bordetella hinzii	SAMN16354982		USA: Bethesda, Maryland	2019	48526	203	4859988	67.03
SRR12766065		Contig	Bordetella hinzii	SAMN16355031		USA: Bethesda, Maryland	2019	98000	118	4865159	67.03
SRR12765953		Contig	Bordetella hinzii	SAMN16354959		USA: Bethesda, Maryland	2019	32668	271	4865189	67.03
SRR12766086		Contig	Bordetella hinzii	SAMN16354983		USA: Bethesda, Maryland	2019	56982	183	4865193	67.03
SRR12765945		Contig	Bordetella hinzii	SAMN16354966		USA: Bethesda, Maryland	2019	44145	217	4865565	67.03
SRR12765950		Contig	Bordetella hinzii	SAMN16354962		USA: Bethesda, Maryland	2019	51271	194	4865734	67.03
SRR12766058		Contig	Bordetella hinzii	SAMN16355037		USA: Bethesda, Maryland	2019	72187	147	4866198	67.03
SRR12766184		Contig	Bordetella hinzii	SAMN16354926	Homo sapiens	USA: Bethesda, Maryland		136014	82	4872065	67.03
SRR12766074		Contig	Bordetella hinzii	SAMN16354913	Homo sapiens	USA: Bethesda, Maryland		151531	73	4877129	67.03
SRR12766085		Contig	Bordetella hinzii	SAMN16354912	Homo sapiens	USA: Bethesda, Maryland		194631	76	4878070	67.03
SRR12766096		Contig	Bordetella hinzii	SAMN16354911	Homo sapiens	USA: Bethesda, Maryland		424264	57	4880229	67.03
SRR12766077		Contig	Bordetella hinzii	SAMN16354991		USA: Bethesda, Maryland	2019	35654	257	4864274	67.04
SRR12766075		Contig	Bordetella hinzii	SAMN16354993		USA: Bethesda, Maryland	2019	58624	173	4865446	67.04
SRR12766054		Contig	Bordetella hinzii	SAMN16355041		USA: Bethesda, Maryland	2019	36647	255	4865633	67.04
SRR12766198		Contig	Bordetella hinzii	SAMN16355024		USA: Bethesda, Maryland	2019	52816	165	4866420	67.04
SRR12766084		Contig	Bordetella hinzii	SAMN16354984		USA: Bethesda, Maryland	2019	88273	120	4866624	67.04
SRR12766092		Contig	Bordetella hinzii	SAMN16354977		USA: Bethesda, Maryland	2019	55577	140	4866784	67.04
SRR12766090		Contig	Bordetella hinzii	SAMN16354979		USA: Bethesda, Maryland	2019	42029	216	4867062	67.04
SRR12766064		Contig	Bordetella hinzii	SAMN16355032		USA: Bethesda, Maryland	2019	72395	111	4867103	67.04
SRR12766053		Contig	Bordetella hinzii	SAMN16355042		USA: Bethesda, Maryland	2019	76337	139	4867302	67.04
SRR12765952		Contig	Bordetella hinzii	SAMN16354960		USA: Bethesda, Maryland	2019	48465	193	4867770	67.04
SRR12766073		Contig	Bordetella hinzii	SAMN16354994		USA: Bethesda, Maryland	2019	78731	128	4867918	67.04
SRR12765944		Contig	Bordetella hinzii	SAMN16354967		USA: Bethesda, Maryland	2019	44043	192	4867979	67.04
SRR12765955		Contig	Bordetella hinzii	SAMN16354957		USA: Bethesda, Maryland	2019	57486	155	4868465	67.04
SRR12765946		Contig	Bordetella hinzii	SAMN16354965		USA: Bethesda, Maryland	2019	48021	203	4868491	67.04
SRR12765949		Contig	Bordetella hinzii	SAMN16354963		USA: Bethesda, Maryland	2019	48490	214	4868599	67.04
SRR12766059		Contig	Bordetella hinzii	SAMN16355036		USA: Bethesda, Maryland	2019	80475	100	4868632	67.04
SRR12765947		Contig	Bordetella hinzii	SAMN16354964		USA: Bethesda, Maryland	2019	55924	158	4869254	67.04
SRR12766211		Contig	Bordetella hinzii	SAMN16355013		USA: Bethesda, Maryland	2019	96557	105	4869986	67.04
SRR12766055		Contig	Bordetella hinzii	SAMN16355040		USA: Bethesda, Maryland	2019	61572	147	4869991	67.04
SRR12766042		Contig	Bordetella hinzii	SAMN16355052		USA: Bethesda, Maryland	2019	74541	116	4870042	67.04
SRR12766093		Contig	Bordetella hinzii	SAMN16354976		USA: Bethesda, Maryland	2019	110077	91	4870289	67.04
SRR12766039		Contig	Bordetella hinzii	SAMN16355054		USA: Bethesda, Maryland	2019	84504	104	4870446	67.04
SRR12765937		Contig	Bordetella hinzii	SAMN16355003		USA: Bethesda, Maryland	2019	68077	139	4871094	67.04
SRR12766047		Contig	Bordetella hinzii	SAMN16355047		USA: Bethesda, Maryland	2019	76331	120	4871483	67.04
SRR12766214		Contig	Bordetella hinzii	SAMN16355010		USA: Bethesda, Maryland	2019	114867	95	4871741	67.04
SRR12766045		Contig	Bordetella hinzii	SAMN16355049		USA: Bethesda, Maryland	2019	110627	102	4872097	67.04
SRR12766193		Contig	Bordetella hinzii	SAMN16355029		USA: Bethesda, Maryland	2019	122131	89	4872396	67.04
SRR12766205		Contig	Bordetella hinzii	SAMN16355018		USA: Bethesda, Maryland	2019	78913	121	4872433	67.04
SRR12766062		Contig	Bordetella hinzii	SAMN16354917	Homo sapiens	USA: Bethesda, Maryland		424691	48	4876906	67.04
SRR12766155		Contig	Bordetella hinzii	SAMN16354920	Homo sapiens	USA: Bethesda, Maryland		434273	45	4877409	67.04
SRR12766016		Contig	Bordetella hinzii	SAMN16354924	Homo sapiens	USA: Bethesda, Maryland		424690	48	4877655	67.04
SRR12766133		Contig	Bordetella hinzii	SAMN16354922	Homo sapiens	USA: Bethesda, Maryland		424264	46	4877755	67.04
SRR12766028		Contig	Bordetella hinzii	SAMN16354923	Homo sapiens	USA: Bethesda, Maryland		424690	46	4877768	67.04
SRR12766005		Contig	Bordetella hinzii	SAMN16354925	Homo sapiens	USA: Bethesda, Maryland		240812	59	4878293	67.04
SRR12766221		Contig	Bordetella hinzii	SAMN16354914	Homo sapiens	USA: Bethesda, Maryland		291111	64	4878852	67.04
SRR12766040		Contig	Bordetella hinzii	SAMN16354919	Homo sapiens	USA: Bethesda, Maryland		424279	51	4879009	67.04
SRR12766109		Contig	Bordetella hinzii	SAMN16354907	Homo sapiens	USA: Bethesda, Maryland		294437	57	4879443	67.04
SRR12766144		Contig	Bordetella hinzii	SAMN16354921	Homo sapiens	USA: Bethesda, Maryland		424704	55	4879738	67.04
SRR12766222		Contig	Bordetella hinzii	SAMN16354905	Homo sapiens	USA: Bethesda, Maryland		424690	49	4880740	67.04
SRR12766210		Contig	Bordetella hinzii	SAMN16354915	Homo sapiens	USA: Bethesda, Maryland		204793	71	4881129	67.04
SRR12766223		Contig	Bordetella hinzii	SAMN16354904	Homo sapiens	USA: Bethesda, Maryland		334931	57	4882277	67.04
SRR12766051		Contig	Bordetella hinzii	SAMN16354918	Homo sapiens	USA: Bethesda, Maryland		135853	129	4891509	67.04
SRR12765948		Contig	Bordetella hinzii	SAMN16354910	Homo sapiens	USA: Bethesda, Maryland		139872	143	4895683	67.04
SRR12766104		Contig	Bordetella hinzii	SAMN16354938		USA: Bethesda, Maryland	2018	34994	264	4850329	67.05
SRR12766106		Contig	Bordetella hinzii	SAMN16354936		USA: Bethesda, Maryland	2018	178186	54	4862787	67.05
SRR12765971		Contig	Bordetella hinzii	SAMN16354931		USA: Bethesda, Maryland	2018	107864	78	4862939	67.05
SRR12766108		Contig	Bordetella hinzii	SAMN16354934		USA: Bethesda, Maryland	2018	189849	58	4863669	67.05
SRR12766118		Contig	Bordetella hinzii	SAMN16354932		USA: Bethesda, Maryland	2018	216853	55	4863774	67.05
SRR12766107		Contig	Bordetella hinzii	SAMN16354935		USA: Bethesda, Maryland	2018	182427	49	4865015	67.05
SRR12766105		Contig	Bordetella hinzii	SAMN16354937		USA: Bethesda, Maryland	2018	204529	55	4866065	67.05
SRR12766110		Contig	Bordetella hinzii	SAMN16354933		USA: Bethesda, Maryland	2018	220486	48	4866671	67.05
SRR12766219		Contig	Bordetella hinzii	SAMN16355005		USA: Bethesda, Maryland	2019	103477	107	4869979	67.05
SRR12766212		Contig	Bordetella hinzii	SAMN16355012		USA: Bethesda, Maryland	2019	91294	97	4870067	67.05
SRR12766204		Contig	Bordetella hinzii	SAMN16355019		USA: Bethesda, Maryland	2019	81214	109	4870452	67.05
SRR12766196		Contig	Bordetella hinzii	SAMN16355026		USA: Bethesda, Maryland	2019	94917	94	4870493	67.05
SRR12766201		Contig	Bordetella hinzii	SAMN16355022		USA: Bethesda, Maryland	2019	107307	104	4870535	67.05
SRR12766070		Contig	Bordetella hinzii	SAMN16354997		USA: Bethesda, Maryland	2019	71359	107	4870640	67.05
SRR12766192		Contig	Bordetella hinzii	SAMN16355030		USA: Bethesda, Maryland	2019	120590	90	4870669	67.05
SRR12766200		Contig	Bordetella hinzii	SAMN16355023		USA: Bethesda, Maryland	2019	77023	125	4870750	67.05
SRR12766217		Contig	Bordetella hinzii	SAMN16355007		USA: Bethesda, Maryland	2019	62584	120	4870849	67.05
SRR12766220		Contig	Bordetella hinzii	SAMN16355004		USA: Bethesda, Maryland	2019	73273	128	4870899	67.05
SRR12766215		Contig	Bordetella hinzii	SAMN16355009		USA: Bethesda, Maryland	2019	76854	103	4870941	67.05
SRR12766195		Contig	Bordetella hinzii	SAMN16355027		USA: Bethesda, Maryland	2019	72535	121	4870946	67.05
SRR12766057		Contig	Bordetella hinzii	SAMN16355038		USA: Bethesda, Maryland	2019	94429	90	4870989	67.05
SRR12766068		Contig	Bordetella hinzii	SAMN16354999		USA: Bethesda, Maryland	2019	65465	148	4871028	67.05
SRR12766078		Contig	Bordetella hinzii	SAMN16354990		USA: Bethesda, Maryland	2019	71386	127	4871177	67.05
SRR12766060		Contig	Bordetella hinzii	SAMN16355035		USA: Bethesda, Maryland	2019	94524	96	4871188	67.05
SRR12766072		Contig	Bordetella hinzii	SAMN16354995		USA: Bethesda, Maryland	2019	67919	126	4871194	67.05
SRR12766207		Contig	Bordetella hinzii	SAMN16355016		USA: Bethesda, Maryland	2019	97703	105	4871287	67.05
SRR12766206		Contig	Bordetella hinzii	SAMN16355017		USA: Bethesda, Maryland	2019	104835	92	4871320	67.05
SRR12766202		Contig	Bordetella hinzii	SAMN16355021		USA: Bethesda, Maryland	2019	94548	106	4871321	67.05
SRR12766197		Contig	Bordetella hinzii	SAMN16355025		USA: Bethesda, Maryland	2019	120595	87	4871355	67.05
SRR12766048		Contig	Bordetella hinzii	SAMN16355046		USA: Bethesda, Maryland	2019	89061	113	4871423	67.05
SRR12766071		Contig	Bordetella hinzii	SAMN16354996		USA: Bethesda, Maryland	2019	85477	107	4871535	67.05
SRR12766095		Contig	Bordetella hinzii	SAMN16354974		USA: Bethesda, Maryland	2019	97777	95	4871551	67.05
SRR12766216		Contig	Bordetella hinzii	SAMN16355008		USA: Bethesda, Maryland	2019	56570	153	4871552	67.05
SRR12766081		Contig	Bordetella hinzii	SAMN16354987		USA: Bethesda, Maryland	2019	122475	85	4871613	67.05
SRR12766083		Contig	Bordetella hinzii	SAMN16354985		USA: Bethesda, Maryland	2019	121009	72	4871776	67.05
SRR12766208		Contig	Bordetella hinzii	SAMN16355015		USA: Bethesda, Maryland	2019	92832	102	4872006	67.05
SRR12766052		Contig	Bordetella hinzii	SAMN16355043		USA: Bethesda, Maryland	2019	99154	104	4872038	67.05
SRR12766213		Contig	Bordetella hinzii	SAMN16355011		USA: Bethesda, Maryland	2019	114456	84	4872038	67.05
SRR12766094		Contig	Bordetella hinzii	SAMN16354975		USA: Bethesda, Maryland	2019	104927	106	4872158	67.05
SRR12766076		Contig	Bordetella hinzii	SAMN16354992		USA: Bethesda, Maryland	2019	79337	119	4872195	67.05
SRR12766063		Contig	Bordetella hinzii	SAMN16355033		USA: Bethesda, Maryland	2019	97729	98	4872214	67.05
SRR12766046		Contig	Bordetella hinzii	SAMN16355048		USA: Bethesda, Maryland	2019	120054	89	4872227	67.05
SRR12766218		Contig	Bordetella hinzii	SAMN16355006		USA: Bethesda, Maryland	2019	68061	131	4872247	67.05
SRR12766080		Contig	Bordetella hinzii	SAMN16354988		USA: Bethesda, Maryland	2019	84426	102	4872277	67.05
SRR12766194		Contig	Bordetella hinzii	SAMN16355028		USA: Bethesda, Maryland	2019	120577	90	4872288	67.05
SRR12766079		Contig	Bordetella hinzii	SAMN16354989		USA: Bethesda, Maryland	2019	81093	111	4872484	67.05
SRR12766061		Contig	Bordetella hinzii	SAMN16355034		USA: Bethesda, Maryland	2019	80234	106	4872581	67.05
SRR12766056		Contig	Bordetella hinzii	SAMN16355039		USA: Bethesda, Maryland	2019	63362	134	4872608	67.05
SRR12766082		Contig	Bordetella hinzii	SAMN16354986		USA: Bethesda, Maryland	2019	103194	100	4872885	67.05
SRR12766044		Contig	Bordetella hinzii	SAMN16355050		USA: Bethesda, Maryland	2019	77492	109	4873421	67.05
SRR12766209		Contig	Bordetella hinzii	SAMN16355014		USA: Bethesda, Maryland	2019	90634	104	4873850	67.05
SRR12766098		Contig	Bordetella hinzii	SAMN16354908	Homo sapiens	USA: Bethesda, Maryland		424690	47	4877750	67.05
SRR12766199		Contig	Bordetella hinzii	SAMN16354916	Homo sapiens	USA: Bethesda, Maryland		279850	62	4879111	67.05
GCA_001078275.1		Complete Genome	Bordetella hinzii	SAMN03790813	Homo sapiens	USA: WA	1994	4912977	1	4912977	67.06
GCA_900186895.1		Complete Genome	Bordetella hinzii	SAMEA4040645			1900/2007	4913806	1	4913806	67.06
GCA_900637615.1		Complete Genome	Bordetella hinzii	SAMEA4530653	Bird (Chicken)	Australia	1900/1993	5033537	1	5033537	67.07
GCA_001078295.1		Complete Genome	Bordetella hinzii	SAMN03790814	Homo sapiens	USA: AR	2010	4859884	1	4859884	67.08
GCA_004006875.1		Complete Genome	Bordetella hinzii	SAMN07774523		USA: MN	2010	4859886	1	4859886	67.08
GCA_000657715.1		Contig	Bordetella hinzii	SAMN02231447	Homo sapiens	USA: Washington		34299	252	4896720	67.08
GCA_033956105.1		Chromosome	Bordetella hinzii	SAMN38169392	Homo sapiens	China: Fuzhou	2022-03-12	4810803	1	4810803	67.09
SRR12766173		Contig	Bordetella hinzii	SAMN16354927	Homo sapiens	USA: Bethesda, Maryland		122124	79	4838087	67.09
GCA_000471685.1		Contig	Bordetella hinzii	SAMN02335432				99194	98	4896002	67.09
SRR29098544		Contig	Bordetella hinzii	SAMN41475036	Homo sapiens	USA		301216	45	4903438	67.09
GCA_006770405.1		Complete Genome	Bordetella hinzii	SAMN07137598	Turkey	USA		4930681	1	4930681	67.09
SRR12765993		Contig	Bordetella hinzii	SAMN16354929	Chicken	Australia: Queensland		114497	77	4999977	67.09
SRR12766101		Contig	Bordetella hinzii	SAMN16354941		USA: Bethesda, Maryland	2018	261958	38	4894688	67.1
SRR12766103		Contig	Bordetella hinzii	SAMN16354939		USA: Bethesda, Maryland	2018	273334	33	4894979	67.1
SRR12766100		Contig	Bordetella hinzii	SAMN16354942		USA: Bethesda, Maryland	2018	405810	27	4896059	67.1
GCA_001548475.1		Contig	Bordetella hinzii	SAMN04451659	Gallus gallus	Australia	1994	103026	87	4993605	67.1
SRR12766099		Contig	Bordetella hinzii	SAMN16354943		USA: Bethesda, Maryland	2018	519659	24	4996628	67.1
SRR12765969		Contig	Bordetella hinzii	SAMN16354944		USA: Bethesda, Maryland	2018	519659	23	4997185	67.1
SRR12765967		Contig	Bordetella hinzii	SAMN16354946		USA: Bethesda, Maryland	2018	519721	22	4997543	67.1
SRR12765968		Contig	Bordetella hinzii	SAMN16354945		USA: Bethesda, Maryland	2018	552164	21	4998113	67.1
ERR990197		Contig	Bordetella hinzii	SAMEA2015838				833290	13	4998395	67.1
SRR29098543		Contig	Bordetella hinzii	SAMN41475037	Animal	Australia		339794	35	5004184	67.1
GCA_006770425.1		Complete Genome	Bordetella hinzii	SAMN07137596	Turkey	USA: MN	1997	4811419	1	4811419	67.13
GCA_008693545.1		Complete Genome	Bordetella hinzii	SAMN11056336	Homo sapiens	USA: MI		4860452	1	4860452	67.13
SRR15197845		Contig	Bordetella hinzii	SAMN18263889	Homo sapiens	USA:St. Louis, MO	2020-07-17	462185	55	4853579	67.15
GCA_019913065.1		Contig	Bordetella hinzii	SAMN18263890	Homo sapiens	USA:St. Louis, MO	2020-07-13	461870	29	4828483	67.16
GCA_006770325.1		Complete Genome	Bordetella hinzii	SAMN07137594	Turkey	USA: VA	2006	4809490	1	4809490	67.18
GCA_000571975.1		Contig	Bordetella holmesii	SAMN02190086	Homo sapiens	USA	2010-02-01	1999530	6	3734358	62.65
GCA_000583025.1		Contig	Bordetella holmesii	SAMN02190084				1889781	9	3762889	62.65
GCA_000571995.1		Contig	Bordetella holmesii	SAMN02190088				1467327	9	3766893	62.65
GCA_000572015.1		Contig	Bordetella holmesii	SAMN02190087	Homo sapiens	USA	2010-02-01	2950244	4	3716989	62.66
GCA_020735985.1		Complete Genome	Bordetella holmesii	SAMN22091636		Germany: Braunschweig		3688120	1	3688120	62.67
SRR25520498		Contig	Bordetella holmesii	SAMN36795743	Homo sapiens	USA: California,Los Angeles	2019-06-09	31366	269	3524935	62.68
GCA_009627055.1		Complete Genome	Bordetella holmesii	SAMN12525366	Homo sapiens	USA: MN	2010	3695773	1	3695773	62.68
GCA_000598125.1		Contig	Bordetella holmesii	SAMN02190090				3494039	4	3727750	62.68
GCA_002859845.1		Complete Genome	Bordetella holmesii	SAMN06124594	Homo sapiens	USA: IL	1984	3680984	1	3680984	62.69
GCA_002860025.1		Complete Genome	Bordetella holmesii	SAMN06124601	Homo sapiens	USA: OR	2011	3687739	1	3687739	62.69
GCA_002859985.1		Complete Genome	Bordetella holmesii	SAMN06124595	Homo sapiens	USA: CA	1987	3687853	1	3687853	62.69
GCA_009626815.1		Complete Genome	Bordetella holmesii	SAMN12525378	Homo sapiens	USA: NY	2012	3693267	1	3693267	62.69
GCA_009627115.1		Complete Genome	Bordetella holmesii	SAMN12525362	Homo sapiens	USA: CA	2010	3693560	1	3693560	62.69
GCA_009627215.1		Complete Genome	Bordetella holmesii	SAMN12525357	Homo sapiens	USA: MA	2010	3693564	1	3693564	62.69
GCA_001704215.1		Complete Genome	Bordetella holmesii	SAMN05333720	Homo sapiens	USA: NY	2012	3694378	1	3694378	62.69
GCA_009627515.1		Complete Genome	Bordetella holmesii	SAMN12525342	Homo sapiens	USA: MN	2009	3694444	1	3694444	62.69
GCA_009626575.1		Complete Genome	Bordetella holmesii	SAMN12525393	Homo sapiens	USA: MN	2013	3694912	1	3694912	62.69
GCA_009626095.1		Complete Genome	Bordetella holmesii	SAMN12525423	Homo sapiens	USA: NY	2015	3695202	1	3695202	62.69
GCA_009627875.1		Complete Genome	Bordetella holmesii	SAMN12525323	Homo sapiens	USA: MA	2005	3695230	1	3695230	62.69
GCA_009627015.1		Complete Genome	Bordetella holmesii	SAMN12525368	Homo sapiens	USA: NY	2010	3695342	1	3695342	62.69
GCA_002860005.1		Complete Genome	Bordetella holmesii	SAMN06124600	Homo sapiens	USA: MA	2010	3695370	1	3695370	62.69
GCA_009627575.1		Complete Genome	Bordetella holmesii	SAMN12525339	Homo sapiens	USA: MN	2008	3695479	1	3695479	62.69
GCA_009627595.1		Complete Genome	Bordetella holmesii	SAMN12525338	Homo sapiens	USA: MN	2008	3695488	1	3695488	62.69
GCA_009627615.1		Complete Genome	Bordetella holmesii	SAMN12525337	Homo sapiens	USA: MN	2008	3695489	1	3695489	62.69
GCA_009627455.1		Complete Genome	Bordetella holmesii	SAMN12525344	Homo sapiens	USA: OR	2010	3695562	1	3695562	62.69
GCA_000341485.2		Complete Genome	Bordetella holmesii	SAMN02951877	Homo sapiens	USA		3696428	1	3696428	62.69
GCA_009626475.1		Complete Genome	Bordetella holmesii	SAMN12525399	Homo sapiens	USA: MA	2014	3696490	1	3696490	62.69
GCA_009625815.1		Complete Genome	Bordetella holmesii	SAMN12525439	Homo sapiens	USA: MN	2016	3696492	1	3696492	62.69
GCA_009625855.1		Complete Genome	Bordetella holmesii	SAMN12525437	Homo sapiens	USA: MN	2016	3696506	1	3696506	62.69
GCA_009627815.1		Complete Genome	Bordetella holmesii	SAMN12525326	Homo sapiens	USA: MA	2006	3696516	1	3696516	62.69
GCA_009626935.1		Complete Genome	Bordetella holmesii	SAMN12525372	Homo sapiens	USA: MA	2011	3696532	1	3696532	62.69
GCA_009627075.1		Complete Genome	Bordetella holmesii	SAMN12525364	Homo sapiens	USA: MN	2010	3696535	1	3696535	62.69
GCA_009627835.1		Complete Genome	Bordetella holmesii	SAMN12525325	Homo sapiens	USA: MA	2006	3696540	1	3696540	62.69
GCA_009626915.1		Complete Genome	Bordetella holmesii	SAMN12525373	Homo sapiens	USA: OR	2012	3696547	1	3696547	62.69
GCA_009627095.1		Complete Genome	Bordetella holmesii	SAMN12525363	Homo sapiens	USA: NC	2010	3696559	1	3696559	62.69
GCA_009627155.1		Complete Genome	Bordetella holmesii	SAMN12525360	Homo sapiens	USA: NY	2010	3696560	1	3696560	62.69
GCA_009627375.1		Complete Genome	Bordetella holmesii	SAMN12525348	Homo sapiens	USA: MA	2010	3696562	1	3696562	62.69
GCA_009627415.1		Complete Genome	Bordetella holmesii	SAMN12525346	Homo sapiens	USA: MA	2010	3696565	1	3696565	62.69
GCA_009627135.1		Complete Genome	Bordetella holmesii	SAMN12525361	Homo sapiens	USA: NY	2010	3696569	1	3696569	62.69
GCA_009627275.1		Complete Genome	Bordetella holmesii	SAMN12525354	Homo sapiens	USA: CO	2010	3696571	1	3696571	62.69
GCA_009627355.1		Complete Genome	Bordetella holmesii	SAMN12525349	Homo sapiens	USA: MA	2010	3696575	1	3696575	62.69
GCA_009627395.1		Complete Genome	Bordetella holmesii	SAMN12525347	Homo sapiens	USA: MA	2010	3696578	1	3696578	62.69
GCA_009627295.1		Complete Genome	Bordetella holmesii	SAMN12525352	Homo sapiens	USA: IN	2010	3696591	1	3696591	62.69
GCA_009626955.1		Complete Genome	Bordetella holmesii	SAMN12525371	Homo sapiens	USA: MA	2011	3696594	1	3696594	62.69
GCA_016804285.1		Complete Genome	Bordetella holmesii	SAMN12525353	Homo sapiens	USA: IN	2010	3696594	1	3696594	62.69
GCA_003184445.1		Complete Genome	Bordetella holmesii	SAMN06688242	Homo sapiens	USA: CO	2005	3696624	1	3696624	62.69
GCA_009626895.1		Complete Genome	Bordetella holmesii	SAMN12525374	Homo sapiens	USA: OR	2012	3696624	1	3696624	62.69
GCA_009627955.1		Complete Genome	Bordetella holmesii	SAMN12525318	Homo sapiens	USA: CO	2005	3696629	1	3696629	62.69
GCA_009627195.1		Complete Genome	Bordetella holmesii	SAMN12525359	Homo sapiens	USA: PA	2010	3696668	1	3696668	62.69
GCA_017357145.1		Complete Genome	Bordetella holmesii	SAMN18200434	Homo sapiens	Australia	2016	3696713	1	3696713	62.69
GCA_009627035.1		Complete Genome	Bordetella holmesii	SAMN12525367	Homo sapiens	USA: MN	2011	3696747	1	3696747	62.69
GCA_009627655.1		Complete Genome	Bordetella holmesii	SAMN12525335	Homo sapiens	USA: MA	2009	3696773	1	3696773	62.69
GCA_009627935.1		Complete Genome	Bordetella holmesii	SAMN12525319	Homo sapiens	USA: AZ	2006	3696827	1	3696827	62.69
GCA_009627175.1		Complete Genome	Bordetella holmesii	SAMN12525358	Homo sapiens	USA: MA	2010	3696864	1	3696864	62.69
GCA_009627915.1		Complete Genome	Bordetella holmesii	SAMN12525320	Homo sapiens	USA: MA	2004	3696928	1	3696928	62.69
GCA_009627855.1		Complete Genome	Bordetella holmesii	SAMN12525324	Homo sapiens	USA: MA	2006	3697080	1	3697080	62.69
GCA_000765395.1		Complete Genome	Bordetella holmesii	SAMN02190089				3697138	1	3697138	62.69
GCA_009627775.1		Complete Genome	Bordetella holmesii	SAMN12525328	Homo sapiens	USA: MA	2007	3697374	1	3697374	62.69
GCA_009626995.1		Complete Genome	Bordetella holmesii	SAMN12525369	Homo sapiens	USA: NY	2011	3697555	1	3697555	62.69
GCA_009627435.1		Complete Genome	Bordetella holmesii	SAMN12525345	Homo sapiens	USA: MA	2010	3697588	1	3697588	62.69
GCA_009627475.1		Complete Genome	Bordetella holmesii	SAMN12525343	Homo sapiens	USA: NY	2009	3697619	1	3697619	62.69
GCA_009626975.1		Complete Genome	Bordetella holmesii	SAMN12525370	Homo sapiens	USA: NY	2011	3698052	1	3698052	62.69
GCA_009627895.1		Complete Genome	Bordetella holmesii	SAMN12525322	Homo sapiens	USA: MA	2005	3698119	1	3698119	62.69
GCA_003186245.1		Complete Genome	Bordetella holmesii	SAMN06688236	Homo sapiens	USA: MA	1994	3698268	1	3698268	62.69
GCA_002859945.1		Complete Genome	Bordetella holmesii	SAMN06124599	Homo sapiens	USA: AZ	1992	3698359	1	3698359	62.69
GCA_012974205.1		Complete Genome	Bordetella holmesii	SAMN12525443	Homo sapiens	USA: MN	2017	3698886	1	3698886	62.69
GCA_004634545.1		Complete Genome	Bordetella holmesii	SAMN06350662	Homo sapiens	USA: AZ	2006	3698889	1	3698889	62.69
GCA_009627795.1		Complete Genome	Bordetella holmesii	SAMN12525327	Homo sapiens	USA: MA	2006	3699061	1	3699061	62.69
GCA_009627535.1		Complete Genome	Bordetella holmesii	SAMN12525341	Homo sapiens	USA: MN	2009	3699174	1	3699174	62.69
GCA_002859905.1		Complete Genome	Bordetella holmesii	SAMN06124597	Homo sapiens	USA: PA	1990	3699592	1	3699592	62.69
GCA_000612485.1		Complete Genome	Bordetella holmesii	SAMN02189846				3699674	1	3699674	62.69
GCA_012974165.1		Complete Genome	Bordetella holmesii	SAMN09288611	Homo sapiens	USA: NY	2017	3699764	1	3699764	62.69
GCA_002859885.1		Complete Genome	Bordetella holmesii	SAMN06124598	Homo sapiens	USA: CO	1992	3699930	1	3699930	62.69
GCA_009627975.1		Complete Genome	Bordetella holmesii	SAMN12525317	Homo sapiens	USA: CT	2001	3699999	1	3699999	62.69
GCA_000341465.2		Complete Genome	Bordetella holmesii	SAMN02951876	Homo sapiens	USA		3701221	1	3701221	62.69
GCA_002859865.1		Complete Genome	Bordetella holmesii	SAMN06124596	Homo sapiens	USA: MD	1989	3691669	1	3691669	62.7
SRR1167840		Contig	Bordetella holmesii	SAMN02614585	Homo sapiens			30317	315	3541527	62.71
SRR10258104		Contig	Bordetella holmesii	SAMN09288610	Homo sapiens	USA: MA	2006	30317	266	3523317	62.72
GCA_000649025.1		Contig	Bordetella holmesii	SAMN02231543	Homo sapiens			30895	173	3568986	62.73	blaTEM-229
GCA_000649005.1		Contig	Bordetella holmesii	SAMN02263920	Homo sapiens			47715	119	3585459	62.74
SRR30863363		Contig	Bordetella holmesii	SAMN43964882	Homo sapiens	USA	1983	30317	266	3515731	62.75
GCA_000649145.1		Contig	Bordetella holmesii	SAMN02263912	Homo sapiens			39317	153	3584230	62.75
GCA_900445775.1		Contig	Bordetella holmesii	SAMEA4504060	Human (Male)	USA: New York	1983	3275926	6	3780341	62.75
SRR931889		Contig	Bordetella holmesii	SAMN02231448	Homo sapiens	USA		30490	407	3554681	62.76
GCA_000662275.1		Contig	Bordetella holmesii	SAMN02263914	Homo sapiens			34513	161	3565090	62.77
GCA_000662255.1		Contig	Bordetella holmesii	SAMN02263915	Homo sapiens			40020	149	3578998	62.77
GCA_000649045.1		Contig	Bordetella holmesii	SAMN02263918	Homo sapiens			39799	150	3587402	62.77
SRR10249901		Contig	Bordetella holmesii	SAMN12525365	Homo sapiens	USA: MN	2010	31252	455	3602880	62.78
SRR10249904		Contig	Bordetella holmesii	SAMN12525321	Homo sapiens	USA: MA	2005	30317	455	3623532	62.79
GCA_000317935.1		Complete Genome	Bordetella parapertussis	SAMEA2272448				4887379	2	4899574	67.81
GCA_001525545.2		Contig	Bordetella parapertussis	SAMN03996248	Homo sapiens	USA: VA	1935	4800737	1	4800737	68.09
GCA_012974185.1		Complete Genome	Bordetella parapertussis	SAMN12525441	Homo sapiens	USA: NY	2017	4771868	1	4771868	68.1
GCA_009625755.1		Complete Genome	Bordetella parapertussis	SAMN12525445	Homo sapiens	USA: MN	2017	4773244	1	4773244	68.1
GCA_009627235.1		Complete Genome	Bordetella parapertussis	SAMN12525356	Homo sapiens	USA: MN	2010	4773334	1	4773334	68.1
GCA_009626455.1		Complete Genome	Bordetella parapertussis	SAMN12525402	Homo sapiens	USA: CA	2014	4773518	1	4773518	68.1
GCA_000195695.1		Complete Genome	Bordetella parapertussis	SAMEA1705915			1993-07-01	4773551	1	4773551	68.1
GCA_004323615.2		Complete Genome	Bordetella parapertussis	SAMD00146597	Homo sapiens	Japan:Chiba	2002-11-21	4773672	1	4773672	68.1
GCA_001704255.1		Complete Genome	Bordetella parapertussis	SAMN05333721	Homo sapiens	USA: NY	2012	4773708	1	4773708	68.1
GCA_009626415.1		Complete Genome	Bordetella parapertussis	SAMN12525405	Homo sapiens	USA: MN	2014	4773756	1	4773756	68.1
GCA_009626155.1		Complete Genome	Bordetella parapertussis	SAMN12525420	Homo sapiens	USA: MN	2014	4773805	1	4773805	68.1
GCA_009626655.1		Complete Genome	Bordetella parapertussis	SAMN12525387	Homo sapiens	USA: NY	2012	4773807	1	4773807	68.1
GCA_004008355.1		Complete Genome	Bordetella parapertussis	SAMN08105889	Homo sapiens	USA: TX	1985	4773820	1	4773820	68.1
GCA_009626635.1		Complete Genome	Bordetella parapertussis	SAMN12525389	Homo sapiens	USA: VT	2012	4773834	1	4773834	68.1
GCA_004008295.1		Complete Genome	Bordetella parapertussis	SAMN08016806		USA: TX	1985	4773835	1	4773835	68.1
GCA_009627675.1		Complete Genome	Bordetella parapertussis	SAMN12525334	Homo sapiens	USA: MA	2009	4773835	1	4773835	68.1
GCA_009627335.1		Complete Genome	Bordetella parapertussis	SAMN12525350	Homo sapiens	USA: MN	2010	4773847	1	4773847	68.1
GCA_009626115.1		Complete Genome	Bordetella parapertussis	SAMN12525422	Homo sapiens	USA: NY	2014	4773851	1	4773851	68.1
GCA_004007035.1		Complete Genome	Bordetella parapertussis	SAMN07774522	Homo sapiens	Germany	1993	4773857	1	4773857	68.1
GCA_009626275.1		Complete Genome	Bordetella parapertussis	SAMN12525413	Homo sapiens	USA: MN	2014	4773857	1	4773857	68.1
GCA_009627555.1		Complete Genome	Bordetella parapertussis	SAMN12525340	Homo sapiens	USA: MN	2009	4773862	1	4773862	68.1
GCA_009627735.1		Complete Genome	Bordetella parapertussis	SAMN12525330	Homo sapiens	USA: MA	2009	4773865	1	4773865	68.1
GCA_009626835.1		Complete Genome	Bordetella parapertussis	SAMN12525377	Homo sapiens	USA: MN	2012	4773867	1	4773867	68.1
GCA_003186765.1		Complete Genome	Bordetella parapertussis	SAMN06688235	Homo sapiens	USA: GA	1977	4773876	1	4773876	68.1
GCA_009626175.1		Complete Genome	Bordetella parapertussis	SAMN12525419	Homo sapiens	USA: MN	2014	4773876	1	4773876	68.1
GCA_009625935.1		Complete Genome	Bordetella parapertussis	SAMN12525431	Homo sapiens	USA: MN	2016	4773877	1	4773877	68.1
GCA_009625995.1		Complete Genome	Bordetella parapertussis	SAMN12525428	Homo sapiens	USA: MN	2015	4773877	1	4773877	68.1
GCA_009626495.1		Complete Genome	Bordetella parapertussis	SAMN12525397	Homo sapiens	USA: NY	2014	4773877	1	4773877	68.1
GCA_009626855.1		Complete Genome	Bordetella parapertussis	SAMN12525376	Homo sapiens	USA: MN	2012	4773878	1	4773878	68.1
GCA_009626555.1		Complete Genome	Bordetella parapertussis	SAMN12525394	Homo sapiens	USA: NY	2014	4773885	1	4773885	68.1
GCA_009626075.1		Complete Genome	Bordetella parapertussis	SAMN12525424	Homo sapiens	USA: OR	2015	4773886	1	4773886	68.1
GCA_009626675.1		Complete Genome	Bordetella parapertussis	SAMN12525386	Homo sapiens	USA: NY	2012	4773886	1	4773886	68.1
GCA_004634525.1		Complete Genome	Bordetella parapertussis	SAMN06350663	Homo sapiens	USA: WI	2004	4773891	1	4773891	68.1
GCA_009626795.1		Complete Genome	Bordetella parapertussis	SAMN12525379	Homo sapiens	USA: NY	2012	4773892	1	4773892	68.1
GCA_003186265.1		Complete Genome	Bordetella parapertussis	SAMN06688234	Homo sapiens	USA: OH	1993	4773897	1	4773897	68.1
GCA_004008035.1		Complete Genome	Bordetella parapertussis	SAMN08016807	Homo sapiens	USA: NH	1998	4773897	1	4773897	68.1
GCA_003186225.1		Complete Genome	Bordetella parapertussis	SAMN06688237	Homo sapiens	USA: OH	1999	4773898	1	4773898	68.1
GCA_004634505.1		Complete Genome	Bordetella parapertussis	SAMN06350664	Homo sapiens	USA: WI	2004	4773898	1	4773898	68.1
GCA_004008155.1		Complete Genome	Bordetella parapertussis	SAMN08105888		USA: TX	1975	4773899	1	4773899	68.1
GCA_002859965.1		Complete Genome	Bordetella parapertussis	SAMN06124602	Homo sapiens	USA: MN	2012	4773902	1	4773902	68.1
GCA_009626235.1		Complete Genome	Bordetella parapertussis	SAMN12525416	Homo sapiens	USA: MN	2014	4773902	1	4773902	68.1
GCA_009626395.1		Complete Genome	Bordetella parapertussis	SAMN12525406	Homo sapiens	USA: MN	2014	4773903	1	4773903	68.1
GCA_009627635.1		Complete Genome	Bordetella parapertussis	SAMN12525336	Homo sapiens	USA: MN	2008	4773905	1	4773905	68.1
GCA_003186285.1		Complete Genome	Bordetella parapertussis	SAMN06688243	Homo sapiens	USA: OR	2012	4773906	1	4773906	68.1
GCA_009626535.1		Complete Genome	Bordetella parapertussis	SAMN12525395	Homo sapiens	USA: MN	2014	4773906	1	4773906	68.1
GCA_009626615.1		Complete Genome	Bordetella parapertussis	SAMN12525391	Homo sapiens	USA: CT	2013	4773906	1	4773906	68.1
GCA_009627695.1		Complete Genome	Bordetella parapertussis	SAMN12525333	Homo sapiens	USA: MA	2009	4773906	1	4773906	68.1
GCA_009625835.1		Complete Genome	Bordetella parapertussis	SAMN12525438	Homo sapiens	USA: MN	2016	4773907	1	4773907	68.1
GCA_009625975.1		Complete Genome	Bordetella parapertussis	SAMN12525429	Homo sapiens	USA: OR	2016	4773909	1	4773909	68.1
GCA_009626255.1		Complete Genome	Bordetella parapertussis	SAMN12525415	Homo sapiens	USA: MN	2014	4773909	1	4773909	68.1
GCA_009626515.1		Complete Genome	Bordetella parapertussis	SAMN12525396	Homo sapiens	USA: MN	2014	4773912	1	4773912	68.1
GCA_009626295.1		Complete Genome	Bordetella parapertussis	SAMN12525411	Homo sapiens	USA: MN	2014	4773913	1	4773913	68.1
GCA_009627715.1		Complete Genome	Bordetella parapertussis	SAMN12525331	Homo sapiens	USA: MA	2009	4773913	1	4773913	68.1
GCA_009625895.1		Complete Genome	Bordetella parapertussis	SAMN12525433	Homo sapiens	USA: NY	2016	4773915	1	4773915	68.1
GCA_009625875.1	CP043069	Complete Genome	Bordetella parapertussis	SAMN12525435	Homo sapiens	USA: NY	2016	4773916	1	4773916	68.1
GCA_009626595.1		Complete Genome	Bordetella parapertussis	SAMN12525392	Homo sapiens	USA: CT	2013	4773916	1	4773916	68.1
GCA_009626775.1		Complete Genome	Bordetella parapertussis	SAMN12525381	Homo sapiens	USA: OR	2012	4773916	1	4773916	68.1
GCA_009625915.1		Complete Genome	Bordetella parapertussis	SAMN12525432	Homo sapiens	USA: MN	2016	4773917	1	4773917	68.1
GCA_009627315.1		Complete Genome	Bordetella parapertussis	SAMN12525351	Homo sapiens	USA: MN	2010	4773919	1	4773919	68.1
GCA_009625955.1		Complete Genome	Bordetella parapertussis	SAMN12525430	Homo sapiens	USA: GA	2016	4773920	1	4773920	68.1
GCA_009626135.1	CP043082	Complete Genome	Bordetella parapertussis	SAMN12525421	Homo sapiens	USA: CO	2014	4773920	1	4773920	68.1
GCA_009626335.1		Complete Genome	Bordetella parapertussis	SAMN12525409	Homo sapiens	USA: MN	2014	4773920	1	4773920	68.1
GCA_009625735.1		Complete Genome	Bordetella parapertussis	SAMN12525446	Homo sapiens	USA: MN	2017	4773921	1	4773921	68.1
GCA_009626215.1		Complete Genome	Bordetella parapertussis	SAMN12525417	Homo sapiens	USA: MN	2014	4773922	1	4773922	68.1
GCA_012974225.1		Complete Genome	Bordetella parapertussis	SAMN12525436	Homo sapiens	USA: NY	2016	4773922	1	4773922	68.1
GCA_009626695.1	CP043112	Complete Genome	Bordetella parapertussis	SAMN12525385	Homo sapiens	USA: MN	2012	4773923	1	4773923	68.1
GCA_009627755.1	CP043165	Complete Genome	Bordetella parapertussis	SAMN12525329	Homo sapiens	USA: MA	2009	4773923	1	4773923	68.1
GCA_009626035.1		Complete Genome	Bordetella parapertussis	SAMN12525427	Homo sapiens	USA: MN	2015	4773924	1	4773924	68.1
GCA_009627255.1		Complete Genome	Bordetella parapertussis	SAMN12525355	Homo sapiens	USA: MN	2010	4773924	1	4773924	68.1
GCA_009626195.1		Complete Genome	Bordetella parapertussis	SAMN12525418	Homo sapiens	USA: MN	2014	4773925	1	4773925	68.1
GCA_009626435.1		Complete Genome	Bordetella parapertussis	SAMN12525404	Homo sapiens	USA: MN	2014	4773925	1	4773925	68.1
GCA_009626055.1		Complete Genome	Bordetella parapertussis	SAMN12525425	Homo sapiens	USA: MN	2014	4773926	1	4773926	68.1
GCA_009626015.1		Complete Genome	Bordetella parapertussis	SAMN12525426	Homo sapiens	USA: MN	2015	4773927	1	4773927	68.1
GCA_009626355.1		Complete Genome	Bordetella parapertussis	SAMN12525408	Homo sapiens	USA: MN	2014	4773927	1	4773927	68.1
GCA_009626375.1		Complete Genome	Bordetella parapertussis	SAMN12525407	Homo sapiens	USA: MN	2014	4773927	1	4773927	68.1
GCA_032594535.1		Complete Genome	Bordetella parapertussis	SAMN37311000	Homo sapiens	Austria: Vienna	2023-01-29	4773928	1	4773928	68.1
GCA_009626715.1		Complete Genome	Bordetella parapertussis	SAMN12525384	Homo sapiens	USA: MN	2012	4773929	1	4773929	68.1
GCA_009626875.1		Complete Genome	Bordetella parapertussis	SAMN12525375	Homo sapiens	USA: MN	2012	4773929	1	4773929	68.1
GCA_009626315.1		Complete Genome	Bordetella parapertussis	SAMN12525410	Homo sapiens	USA: MN	2014	4773951	1	4773951	68.1
GCA_009625775.1		Complete Genome	Bordetella parapertussis	SAMN12525444	Homo sapiens	USA: MN	2017	4773959	1	4773959	68.1
GCA_009625795.1		Complete Genome	Bordetella parapertussis	SAMN12525442	Homo sapiens	USA: MN	2017	4773962	1	4773962	68.1
GCA_003186305.1		Complete Genome	Bordetella parapertussis	SAMN06688241	Homo sapiens	USA: WI	2004	4773977	1	4773977	68.1
GCA_009626735.1		Complete Genome	Bordetella parapertussis	SAMN12525383	Homo sapiens	USA: OR	2012	4773982	1	4773982	68.1
GCA_009626755.1		Complete Genome	Bordetella parapertussis	SAMN12525382	Homo sapiens	USA: OR	2012	4773985	1	4773985	68.1
GCA_900636935.1		Complete Genome	Bordetella parapertussis	SAMEA3893451	Homo sapiens		1900/1967	4774438	1	4774438	68.1
GCA_016804265.1		Complete Genome	Bordetella parapertussis	SAMN12525401	Homo sapiens	USA: CA	2014	4774988	1	4774988	68.1
GCA_017357185.1		Complete Genome	Bordetella parapertussis	SAMN18200433	Homo sapiens	Australia	1993	4775256	1	4775256	68.1
GCA_900475845.1		Complete Genome	Bordetella parapertussis	SAMEA3905385				4775387	1	4775387	68.1
GCA_901482575.1		Complete Genome	Bordetella parapertussis	SAMEA3893450	Homo sapiens	United Kingdom	1967	4775440	1	4775440	68.1
GCA_900445785.1		Contig	Bordetella parapertussis	SAMEA24553918	Homo sapiens		1939	4034469	2	4775492	68.1
GCA_004008215.1		Complete Genome	Bordetella parapertussis	SAMN08105890		USA: NY	1974	4775493	1	4775493	68.1
GCA_020735965.1		Complete Genome	Bordetella parapertussis	SAMN22091637		Germany: Braunschweig		4775548	1	4775548	68.1
GCA_020735925.1		Complete Genome	Bordetella parapertussis	SAMN22091638		Germany: Braunschweig		4775567	1	4775567	68.1
GCA_900445795.1		Contig	Bordetella parapertussis	SAMEA3893454			1900/1972	4773808	3	4818988	68.11
GCA_035090835.1		Scaffold	Bordetella parapertussis	SAMN38746482	Homo sapiens	Colombia: Bogota	2023-09-29	41541	262	4706379	68.12
GCA_035090855.1		Scaffold	Bordetella parapertussis	SAMN38746480	Homo sapiens	Colombia: Bogota	2023-08-31	52690	203	4707904	68.13
GCA_035090875.1		Scaffold	Bordetella parapertussis	SAMN38746481	Homo sapiens	Colombia: Bogota	2023-08-30	57113	197	4710683	68.14
GCA_003428255.1		Contig	Bordetella parapertussis	SAMN09767464				188600	61	4727047	68.16
GCA_000067205.1		Complete Genome	Bordetella petrii	SAMEA3138272				5287950	1	5287950	65.48
SRR10258106		Contig	Bordetella petrii	SAMN05333719			1998	84996	246	5251368	65.5
GCA_017356245.1		Contig	Bordetella petrii	SAMN18228559		India: Burdwan Medical College and Hospital, Burdwan, West Bengal	2020-01-05	3803854	14	4952907	67.32
SRR25100109		Contig	Bordetella petrii	SAMN36181725	Bos taurus	USA:OH	2022-12-07	164918	74	4993354	68.62
GCA_030381925.1		Contig	Bordetella petrii	SAMN35827802		Kuwait: KOC	2019-10-30	187066	49	5011660	68.67
GCA_001298875.1		Scaffold	Bordetella pseudohinzii	SAMEA2247601	Mus musculus	USA	2012	373532	27	4537279	66.48
GCA_001698185.1		Complete Genome	Bordetella pseudohinzii	SAMN05366640	mouse-C57Bl/6J	USA: Cleveland, OH	2012	4490371	2	4558891	66.52
SRR6750459		Contig	Bordetella pseudohinzii	SAMN08565568	Mus musculus	Germany: Giessen	2016-12-12	368108	63	4550952	66.53
SRR6757006		Contig	Bordetella pseudohinzii	SAMN08574404	Mus musculus	Germany: Giessen	2016-12-12	171460	92	4549905	66.54
SRR6748640		Contig	Bordetella pseudohinzii	SAMN08541475	Mus musculus	Germany: Giessen	2016-12-12	181057	73	4545689	66.55
SRR6757004		Contig	Bordetella pseudohinzii	SAMN08567973	Mus musculus	Germany: Giessen	2016-12-12	222098	88	4546427	66.55
GCA_001548485.1		Contig	Bordetella pseudohinzii	SAMN04448480	Mus musculus	Germany: Dusseldorf	2011	86114	92	4529749	66.56
GCA_001548495.1		Contig	Bordetella pseudohinzii	SAMN04448472	Mus musculus	USA: Cleveland, OH	2002	86639	92	4531126	66.56
GCA_000657795.2		Contig	Bordetella pseudohinzii	SAMN02263900	mouse	USA: Missouri	2008	256610	48	4538520	66.56
GCA_904820325.1		Contig	Bordetella pseudohinzii	SAMEA7340598		USA	2018-06-20	62403	211	4561365	66.56
GCA_011386965.1	CP049957	Complete Genome	Bordetella trematum	SAMN14206056	Homo sapiens	China: Guangzhou	2016-12-22	4457823	1	4457823	65.47	aac(6')-IIa,aadA2,cmlA1,dfrA12,mph(A),sul1,tet(G)
GCA_900445945.1		Contig	Bordetella trematum	SAMEA4504055	Homo sapiens	Germany	1900/1996	4476238	2	4498245	65.52
GCA_900078695.1		Complete Genome	Bordetella trematum	SAMEA3906487		United Kingdom	2004	4480141	2	4485537	65.54
GCA_003991115.1		Complete Genome	Bordetella trematum	SAMN05333717	Homo sapiens			4476250	1	4476250	65.55
GCA_900078335.1		Scaffold	Bordetella trematum	SAMEA1982609		South Korea		304917	50	4444703	65.59
GCA_013004655.1		Contig	Bordetella trematum	SAMN14517831		Germany		152983	50	4445251	65.6
GCA_900445905.1		Contig	Bordetella trematum	SAMEA104318150			1900/1983	794510	11	4378409	65.62
GCA_900078325.1		Scaffold	Bordetella trematum	SAMEA1982602		United Kingdom	2006	320509	45	4356133	65.67
GCA_002860045.1	CP018898	Complete Genome	Bordetella trematum	SAMN06124603	Homo sapiens	USA: IN	2003	4321461	1	4321461	65.69	sul2,tet(31)
GCA_900618205.1		Contig	Bordetella trematum	SAMEA104318176	Homo sapiens	United Kingdom		2562212	6	4350091	65.69
GCA_013184245.1		Contig	Bordetella trematum	SAMN14642233	forest musk deer	China	2019-11-01	503240	17	4350644	65.7
ERR990200		Contig	Bordetella trematum	SAMEA1984387				537625	24	4339183	65.77
GCA_000773675.1		Contig	Bordetella trematum	SAMN02866031	Bos taurus	South Korea	2014-01-23	398472	23	4204757	65.83
GCA_011463375.1	CP036357	Chromosome	Bordetella trematum	SAMN10962613	ulcer tissue	Brazil	42412	4518493	1	4518493	61.9
The red marking indicates that the genetic background of this ARG is homologous to the genome of Bordetella species, thereby completely excluding the possibility of contamination.
