# Supplementary material for: Acquired antimicrobial resistance genes in Bordetella Species: a global genomic analysis
Source: J Antimicrob Chemother. 2025 Dec 1;81(1):dkaf418. doi: 10.1093/jac/dkaf418 (PMC12972672; doi:10.1093/jac/dkaf418)
Supplement: dkaf418_Supplementary_Data [file dkaf418_supplementary_data.zip › table S2.xlsx]

## Sheet: table S2
Table S2. SNP distance matrix of B. bronchiseptica isolates.
Assembly	DRR015796	DRR198807	ERR019426	ERR11274751	ERR11274753	ERR225613	ERR225614	ERR8052272	ERR8052273	ERR8052274	ERR8052275	ERR8052276	ERR8052277	ERR8052278	ERR8052279	ERR8052280	ERR8052281	ERR8052283	ERR8052284	ERR8052285	ERR8052286	ERR8052287	ERR8052288	ERR8052289	ERR8052290	ERR8052291	ERR8052292	ERR8052293	ERR8052294	ERR8052295	ERR8052296	ERR8052297	ERR8052298	ERR8052299	ERR8052300	ERR8052301	ERR8052302	ERR8052303	ERR8052304	ERR8052305	ERR8052306	ERR8052307	ERR8052308	ERR8052309	ERR8052310	ERR8052311	ERR8052312	ERR8052313	ERR8052314
DRR015796	0	238	1906	316	316	266	266	27	316	316	27	409	8789	314	1930	1921	317	27	288	297	28	29	1898	266	35	34	34	266	1899	8776	1901	26	29	29	29	314	318	267	266	293	1898	314	1923	341	28	264	1888	264	264
DRR198807	238	0	1882	320	320	82	82	237	320	320	237	399	8755	318	1905	1895	321	237	264	295	238	239	1874	82	245	244	244	228	1875	8744	1876	236	239	239	239	318	322	83	82	269	1873	318	1898	307	238	80	1863	80	80
ERR019426	1906	1882	0	1871	1871	1893	1893	1904	1871	1871	1904	1926	8582	1869	628	420	1872	1904	1867	1874	1905	1906	14	1893	1912	1911	1911	1882	15	8559	460	1903	1906	1906	1906	1869	1873	1894	1893	1872	431	1869	617	1875	1905	1891	456	1891	1891
ERR11274751	316	320	1871	0	0	324	324	315	0	0	315	371	8764	4	1895	1886	7	315	298	327	316	317	1863	324	323	322	322	296	1864	8751	1866	314	317	317	317	4	8	325	324	303	1863	4	1888	301	316	322	1853	322	322
ERR11274753	316	320	1871	0	0	324	324	315	0	0	315	371	8764	4	1895	1886	7	315	298	327	316	317	1863	324	323	322	322	296	1864	8751	1866	314	317	317	317	4	8	325	324	303	1863	4	1888	301	316	322	1853	322	322
ERR225613	266	82	1893	324	324	0	0	265	324	324	265	400	8772	322	1916	1906	325	265	270	303	266	267	1885	8	273	272	272	236	1886	8761	1887	264	267	267	267	322	326	5	8	275	1884	322	1909	317	266	6	1874	6	6
ERR225614	266	82	1893	324	324	0	0	265	324	324	265	400	8772	322	1916	1906	325	265	270	303	266	267	1885	8	273	272	272	236	1886	8761	1887	264	267	267	267	322	326	5	8	275	1884	322	1909	317	266	6	1874	6	6
ERR8052272	27	237	1904	315	315	265	265	0	315	315	0	408	8788	313	1928	1919	316	4	287	296	5	6	1896	265	12	11	11	265	1897	8775	1899	3	6	6	6	313	317	266	265	292	1896	313	1921	340	1	263	1886	263	263
ERR8052273	316	320	1871	0	0	324	324	315	0	0	315	371	8764	4	1895	1886	7	315	298	327	316	317	1863	324	323	322	322	296	1864	8751	1866	314	317	317	317	4	8	325	324	303	1863	4	1888	301	316	322	1853	322	322
ERR8052274	316	320	1871	0	0	324	324	315	0	0	315	371	8764	4	1895	1886	7	315	298	327	316	317	1863	324	323	322	322	296	1864	8751	1866	314	317	317	317	4	8	325	324	303	1863	4	1888	301	316	322	1853	322	322
ERR8052275	27	237	1904	315	315	265	265	0	315	315	0	408	8788	313	1928	1919	316	4	287	296	5	6	1896	265	12	11	11	265	1897	8775	1899	3	6	6	6	313	317	266	265	292	1896	313	1921	340	1	263	1886	263	263
ERR8052276	409	399	1926	371	371	400	400	408	371	371	408	0	8814	369	1946	1940	372	408	365	382	409	410	1918	401	416	415	415	385	1919	8799	1921	407	410	410	410	369	373	402	401	370	1916	369	1939	394	409	399	1908	399	399
ERR8052277	8789	8755	8582	8764	8764	8772	8772	8788	8764	8764	8788	8814	0	8762	8645	8595	8765	8788	8759	8763	8788	8790	8574	8770	8794	8793	8793	8762	8574	471	8602	8787	8790	8790	8790	8762	8766	8773	8772	8764	8592	8762	8634	8765	8789	8770	8574	8769	8769
ERR8052278	314	318	1869	4	4	322	322	313	4	4	313	369	8762	0	1893	1884	5	313	296	325	314	315	1861	322	321	320	320	294	1862	8749	1864	312	315	315	315	2	6	323	322	301	1861	2	1886	299	314	320	1851	320	320
ERR8052279	1930	1905	628	1895	1895	1916	1916	1928	1895	1895	1928	1946	8645	1893	0	626	1896	1928	1889	1894	1929	1930	620	1916	1936	1935	1935	1904	621	8625	627	1927	1930	1930	1930	1893	1897	1917	1916	1894	614	1893	45	1895	1929	1914	590	1914	1914
ERR8052280	1921	1895	420	1886	1886	1906	1906	1919	1886	1886	1919	1940	8595	1884	626	0	1887	1919	1881	1886	1920	1921	412	1906	1927	1926	1926	1894	413	8572	477	1918	1921	1921	1921	1884	1888	1907	1906	1886	432	1884	615	1885	1920	1904	498	1904	1904
ERR8052281	317	321	1872	7	7	325	325	316	7	7	316	372	8765	5	1896	1887	0	316	299	328	315	318	1862	325	324	323	323	297	1865	8752	1867	315	318	318	318	5	9	326	325	304	1864	5	1889	302	317	323	1854	323	323
ERR8052283	27	237	1904	315	315	265	265	4	315	315	4	408	8788	313	1928	1919	316	0	287	296	3	4	1896	265	10	9	9	265	1897	8775	1899	1	4	4	4	313	317	266	265	292	1896	313	1921	340	5	263	1886	263	263
ERR8052284	288	264	1867	298	298	270	270	287	298	298	287	365	8759	296	1889	1881	299	287	0	203	288	289	1859	270	295	294	294	228	1860	8748	1862	286	289	289	289	296	300	271	270	11	1857	296	1882	281	288	268	1849	268	268
ERR8052285	297	295	1874	327	327	303	303	296	327	327	296	382	8763	325	1894	1886	328	296	203	0	297	298	1866	303	304	303	303	283	1867	8750	1867	295	298	298	298	325	329	304	303	206	1862	325	1887	282	297	301	1854	301	301
ERR8052286	28	238	1905	316	316	266	266	5	316	316	5	409	8788	314	1929	1920	315	3	288	297	0	5	1895	266	11	10	10	266	1898	8775	1900	2	5	5	5	314	318	267	266	293	1897	314	1922	341	6	264	1887	264	264
ERR8052287	29	239	1906	317	317	267	267	6	317	317	6	410	8790	315	1930	1921	318	4	289	298	5	0	1898	267	12	11	11	267	1899	8777	1901	3	0	0	0	315	319	268	267	294	1898	315	1923	342	7	265	1888	265	265
ERR8052288	1898	1874	14	1863	1863	1885	1885	1896	1863	1863	1896	1918	8574	1861	620	412	1862	1896	1859	1866	1895	1898	0	1885	1904	1903	1903	1874	7	8551	454	1895	1898	1898	1898	1861	1865	1886	1885	1864	425	1861	609	1867	1897	1883	450	1883	1883
ERR8052289	266	82	1893	324	324	8	8	265	324	324	265	401	8770	322	1916	1906	325	265	270	303	266	267	1885	0	273	272	272	236	1886	8759	1887	264	267	267	267	322	326	9	8	275	1884	322	1909	317	266	6	1874	6	6
ERR8052290	35	245	1912	323	323	273	273	12	323	323	12	416	8794	321	1936	1927	324	10	295	304	11	12	1904	273	0	1	1	273	1905	8781	1907	9	12	12	12	321	325	274	273	300	1904	321	1929	348	13	271	1894	271	271
ERR8052291	34	244	1911	322	322	272	272	11	322	322	11	415	8793	320	1935	1926	323	9	294	303	10	11	1903	272	1	0	0	272	1904	8780	1906	8	11	11	11	320	324	273	272	299	1903	320	1928	347	12	270	1893	270	270
ERR8052292	34	244	1911	322	322	272	272	11	322	322	11	415	8793	320	1935	1926	323	9	294	303	10	11	1903	272	1	0	0	272	1904	8780	1906	8	11	11	11	320	324	273	272	299	1903	320	1928	347	12	270	1893	270	270
ERR8052293	266	228	1882	296	296	236	236	265	296	296	265	385	8762	294	1904	1894	297	265	228	283	266	267	1874	236	273	272	272	0	1875	8749	1877	264	267	267	267	294	298	237	236	233	1872	294	1897	313	266	234	1864	234	234
ERR8052294	1899	1875	15	1864	1864	1886	1886	1897	1864	1864	1897	1919	8574	1862	621	413	1865	1897	1860	1867	1898	1899	7	1886	1905	1904	1904	1875	0	8551	455	1896	1899	1899	1899	1862	1866	1887	1886	1865	426	1862	610	1868	1898	1884	451	1884	1884
ERR8052295	8776	8744	8559	8751	8751	8761	8761	8775	8751	8751	8775	8799	471	8749	8625	8572	8752	8775	8748	8750	8775	8777	8551	8759	8781	8780	8780	8749	8551	0	8581	8774	8777	8777	8777	8749	8753	8762	8761	8753	8571	8749	8614	8754	8776	8759	8551	8758	8758
ERR8052296	1901	1876	460	1866	1866	1887	1887	1899	1866	1866	1899	1921	8602	1864	627	477	1867	1899	1862	1867	1900	1901	454	1887	1907	1906	1906	1877	455	8581	0	1898	1901	1901	1901	1864	1868	1888	1887	1867	433	1864	608	1866	1900	1885	439	1885	1885
ERR8052297	26	236	1903	314	314	264	264	3	314	314	3	407	8787	312	1927	1918	315	1	286	295	2	3	1895	264	9	8	8	264	1896	8774	1898	0	3	3	3	312	316	265	264	291	1895	312	1920	339	4	262	1885	262	262
ERR8052298	29	239	1906	317	317	267	267	6	317	317	6	410	8790	315	1930	1921	318	4	289	298	5	0	1898	267	12	11	11	267	1899	8777	1901	3	0	0	0	315	319	268	267	294	1898	315	1923	342	7	265	1888	265	265
ERR8052299	29	239	1906	317	317	267	267	6	317	317	6	410	8790	315	1930	1921	318	4	289	298	5	0	1898	267	12	11	11	267	1899	8777	1901	3	0	0	0	315	319	268	267	294	1898	315	1923	342	7	265	1888	265	265
ERR8052300	29	239	1906	317	317	267	267	6	317	317	6	410	8790	315	1930	1921	318	4	289	298	5	0	1898	267	12	11	11	267	1899	8777	1901	3	0	0	0	315	319	268	267	294	1898	315	1923	342	7	265	1888	265	265
ERR8052301	314	318	1869	4	4	322	322	313	4	4	313	369	8762	2	1893	1884	5	313	296	325	314	315	1861	322	321	320	320	294	1862	8749	1864	312	315	315	315	0	6	323	322	301	1861	2	1886	299	314	320	1851	320	320
ERR8052302	318	322	1873	8	8	326	326	317	8	8	317	373	8766	6	1897	1888	9	317	300	329	318	319	1865	326	325	324	324	298	1866	8753	1868	316	319	319	319	6	0	327	326	305	1865	6	1890	303	318	324	1855	324	324
ERR8052303	267	83	1894	325	325	5	5	266	325	325	266	402	8773	323	1917	1907	326	266	271	304	267	268	1886	9	274	273	273	237	1887	8762	1888	265	268	268	268	323	327	0	9	276	1885	323	1910	318	267	7	1875	7	7
ERR8052304	266	82	1893	324	324	8	8	265	324	324	265	401	8772	322	1916	1906	325	265	270	303	266	267	1885	8	273	272	272	236	1886	8761	1887	264	267	267	267	322	326	9	0	275	1884	322	1909	317	266	6	1874	6	6
ERR8052305	293	269	1872	303	303	275	275	292	303	303	292	370	8764	301	1894	1886	304	292	11	206	293	294	1864	275	300	299	299	233	1865	8753	1867	291	294	294	294	301	305	276	275	0	1862	301	1887	286	293	273	1854	273	273
ERR8052306	1898	1873	431	1863	1863	1884	1884	1896	1863	1863	1896	1916	8592	1861	614	432	1864	1896	1857	1862	1897	1898	425	1884	1904	1903	1903	1872	426	8571	433	1895	1898	1898	1898	1861	1865	1885	1884	1862	0	1861	595	1863	1897	1882	414	1882	1882
ERR8052307	314	318	1869	4	4	322	322	313	4	4	313	369	8762	2	1893	1884	5	313	296	325	314	315	1861	322	321	320	320	294	1862	8749	1864	312	315	315	315	2	6	323	322	301	1861	0	1886	299	314	320	1851	320	320
ERR8052308	1923	1898	617	1888	1888	1909	1909	1921	1888	1888	1921	1939	8634	1886	45	615	1889	1921	1882	1887	1922	1923	609	1909	1929	1928	1928	1897	610	8614	608	1920	1923	1923	1923	1886	1890	1910	1909	1887	595	1886	0	1888	1922	1907	575	1907	1907
ERR8052309	341	307	1875	301	301	317	317	340	301	301	340	394	8765	299	1895	1885	302	340	281	282	341	342	1867	317	348	347	347	313	1868	8754	1866	339	342	342	342	299	303	318	317	286	1863	299	1888	0	341	315	1853	315	315
ERR8052310	28	238	1905	316	316	266	266	1	316	316	1	409	8789	314	1929	1920	317	5	288	297	6	7	1897	266	13	12	12	266	1898	8776	1900	4	7	7	7	314	318	267	266	293	1897	314	1922	341	0	264	1887	264	264
ERR8052311	264	80	1891	322	322	6	6	263	322	322	263	399	8770	320	1914	1904	323	263	268	301	264	265	1883	6	271	270	270	234	1884	8759	1885	262	265	265	265	320	324	7	6	273	1882	320	1907	315	264	0	1872	4	4
ERR8052312	1888	1863	456	1853	1853	1874	1874	1886	1853	1853	1886	1908	8574	1851	590	498	1854	1886	1849	1854	1887	1888	450	1874	1894	1893	1893	1864	451	8551	439	1885	1888	1888	1888	1851	1855	1875	1874	1854	414	1851	575	1853	1887	1872	0	1872	1872
ERR8052313	264	80	1891	322	322	6	6	263	322	322	263	399	8769	320	1914	1904	323	263	268	301	264	265	1883	6	271	270	270	234	1884	8758	1885	262	265	265	265	320	324	7	6	273	1882	320	1907	315	264	4	1872	0	0
ERR8052314	264	80	1891	322	322	6	6	263	322	322	263	399	8769	320	1914	1904	323	263	268	301	264	265	1883	6	271	270	270	234	1884	8758	1885	262	265	265	265	320	324	7	6	273	1882	320	1907	315	264	4	1872	0	0
ERR8052316	35	245	1912	323	323	273	273	12	323	323	12	416	8794	321	1936	1927	324	10	295	304	11	12	1904	273	2	1	1	273	1905	8781	1907	9	12	12	12	321	325	274	273	300	1904	321	1929	348	13	271	1894	271	271
ERR8052317	1888	1864	438	1853	1853	1875	1875	1886	1853	1853	1886	1905	8586	1851	615	445	1854	1886	1849	1856	1887	1888	430	1875	1894	1893	1893	1864	431	8565	398	1885	1888	1888	1888	1851	1855	1876	1875	1854	429	1851	592	1857	1887	1873	483	1873	1873
ERR8052318	1883	1858	455	1848	1848	1869	1869	1881	1848	1848	1881	1901	8601	1846	617	449	1849	1881	1842	1849	1882	1883	449	1869	1889	1888	1888	1857	450	8578	430	1880	1883	1883	1883	1846	1850	1870	1869	1847	433	1846	608	1850	1882	1867	447	1867	1867
ERR8052319	1885	1860	453	1850	1850	1871	1871	1883	1850	1850	1883	1905	8571	1848	587	495	1851	1883	1846	1851	1884	1885	447	1871	1891	1890	1890	1861	448	8548	436	1882	1885	1885	1885	1848	1852	1872	1871	1851	411	1848	572	1850	1884	1869	3	1869	1869
ERR8052320	1925	1900	619	1890	1890	1911	1911	1923	1890	1890	1923	1941	8636	1888	47	617	1891	1923	1884	1889	1924	1925	611	1911	1931	1930	1930	1899	612	8616	610	1922	1925	1925	1925	1888	1892	1912	1911	1889	597	1888	4	1890	1924	1909	577	1909	1909
ERR8052321	313	317	1868	3	3	321	321	312	3	3	312	368	8761	1	1892	1883	4	312	295	324	313	314	1860	321	320	319	319	293	1861	8748	1863	311	314	314	314	1	5	322	321	300	1860	1	1885	298	313	319	1850	319	319
ERR8052322	26	236	1903	314	314	264	264	3	314	314	3	407	8787	312	1927	1918	315	1	286	295	2	3	1895	264	9	8	8	264	1896	8774	1898	0	3	3	3	312	316	265	264	291	1895	312	1920	339	4	262	1885	262	262
ERR8052323	30	240	1907	318	318	268	268	7	318	318	7	411	8791	316	1931	1922	319	5	290	299	6	1	1899	268	13	12	12	268	1900	8778	1902	4	1	1	1	316	320	269	268	295	1899	316	1924	343	8	266	1889	266	266
ERR8052324	1927	1902	621	1892	1892	1913	1913	1925	1892	1892	1925	1943	8638	1890	49	619	1893	1925	1886	1891	1926	1927	613	1913	1933	1932	1932	1901	614	8618	612	1924	1927	1927	1927	1890	1894	1914	1913	1891	599	1890	6	1892	1926	1911	579	1911	1911
ERR8052325	1887	1862	452	1852	1852	1873	1873	1885	1852	1852	1885	1905	8596	1850	606	430	1853	1885	1846	1851	1886	1887	444	1873	1893	1892	1892	1861	445	8575	419	1884	1887	1887	1887	1850	1854	1874	1873	1851	378	1850	587	1852	1886	1871	404	1871	1871
ERR8052326	1888	1864	438	1853	1853	1875	1875	1886	1853	1853	1886	1905	8586	1851	615	445	1854	1886	1849	1856	1887	1888	430	1875	1894	1893	1893	1864	431	8565	398	1885	1888	1888	1888	1851	1855	1876	1875	1854	429	1851	592	1857	1887	1873	483	1873	1873
ERR8052327	1922	1896	572	1885	1885	1907	1907	1920	1885	1885	1920	1941	8612	1883	651	587	1886	1920	1881	1889	1921	1922	564	1907	1928	1927	1927	1899	565	8587	584	1919	1922	1922	1922	1883	1887	1908	1907	1886	581	1883	634	1888	1921	1905	543	1905	1905
ERR8052328	314	272	1879	263	263	266	266	313	263	263	313	392	8759	261	1901	1891	264	313	252	305	314	315	1871	266	321	320	320	288	1872	8746	1872	312	315	315	315	261	265	267	266	257	1869	261	1894	313	314	264	1859	264	264
ERR8052329	26	236	1903	314	314	264	264	3	314	314	3	407	8787	312	1927	1918	315	1	286	295	2	3	1895	264	9	8	8	264	1896	8774	1898	0	3	3	3	312	316	265	264	291	1895	312	1920	339	4	262	1885	262	262
ERR8052330	8791	8757	8572	8767	8767	8772	8772	8790	8767	8767	8790	8819	478	8765	8638	8587	8768	8790	8764	8765	8790	8792	8564	8770	8796	8795	8795	8765	8564	475	8592	8789	8792	8792	8792	8765	8769	8773	8772	8769	8586	8765	8625	8766	8791	8770	8564	8769	8769
ERR8052331	1927	1902	621	1892	1892	1913	1913	1925	1892	1892	1925	1943	8638	1890	49	619	1893	1925	1886	1891	1926	1927	613	1913	1933	1932	1932	1901	614	8618	612	1924	1927	1927	1927	1890	1894	1914	1913	1891	599	1890	6	1892	1926	1911	579	1911	1911
ERR8052332	8856	8823	8648	8831	8831	8838	8838	8855	8831	8831	8855	8883	1574	8829	8710	8666	8832	8855	8833	8831	8856	8857	8640	8836	8861	8860	8860	8832	8638	1556	8670	8854	8857	8857	8857	8829	8833	8839	8838	8837	8656	8829	8699	8829	8856	8836	8644	8835	8835
ERR8052333	1878	1854	431	1843	1843	1865	1865	1876	1843	1843	1876	1897	8569	1841	604	448	1844	1876	1841	1846	1877	1878	423	1865	1884	1883	1883	1856	424	8548	399	1875	1878	1878	1878	1841	1845	1866	1865	1846	446	1841	593	1845	1877	1863	460	1863	1863
ERR8052334	325	307	1880	287	287	315	315	324	287	287	324	380	8753	285	1902	1894	288	324	263	288	325	326	1872	315	332	331	331	115	1873	8740	1875	323	326	326	326	285	289	316	315	268	1869	285	1895	308	325	313	1862	313	313
ERR8052335	1893	1868	426	1858	1858	1879	1879	1891	1858	1858	1891	1911	8587	1856	609	429	1859	1891	1852	1857	1892	1893	420	1879	1899	1898	1898	1867	421	8566	430	1890	1893	1893	1893	1856	1860	1880	1879	1857	9	1856	590	1858	1892	1877	411	1877	1877
ERR8052336	8871	8837	8655	8843	8843	8852	8852	8870	8843	8843	8870	8897	1580	8841	8721	8673	8844	8870	8845	8843	8871	8872	8647	8850	8876	8875	8875	8844	8645	1562	8675	8869	8872	8872	8872	8841	8845	8853	8852	8849	8665	8841	8710	8843	8871	8850	8651	8849	8849
ERR8052337	1871	1847	433	1836	1836	1858	1858	1869	1836	1836	1869	1890	8569	1834	599	445	1837	1869	1834	1839	1870	1871	425	1858	1877	1876	1876	1849	426	8548	404	1868	1871	1871	1871	1834	1838	1859	1858	1839	445	1834	588	1838	1870	1856	463	1856	1856
ERR8052338	316	320	1871	0	0	324	324	315	0	0	315	371	8764	4	1895	1886	7	315	298	327	316	317	1863	324	323	322	322	296	1864	8751	1866	314	317	317	317	4	8	325	324	303	1863	4	1888	301	316	322	1853	322	322
ERR8052339	1878	1853	428	1843	1843	1864	1864	1876	1843	1843	1876	1898	8593	1841	581	489	1844	1876	1841	1846	1877	1878	422	1864	1884	1883	1883	1856	423	8570	284	1875	1878	1878	1878	1841	1845	1865	1864	1846	431	1841	566	1845	1877	1862	419	1862	1862
ERR8052340	295	293	1872	325	325	301	301	294	325	325	294	380	8761	323	1892	1884	326	294	201	4	295	296	1864	301	302	301	301	281	1865	8748	1865	293	296	296	296	323	327	302	301	204	1860	323	1885	280	295	299	1852	299	299
ERR8052341	313	317	1868	3	3	321	321	312	3	3	312	368	8761	1	1892	1883	4	312	295	324	313	314	1860	321	320	319	319	293	1861	8748	1863	311	314	314	314	1	5	322	321	300	1860	1	1885	298	313	319	1850	319	319
ERR8052342	27	237	1904	315	315	265	265	4	315	315	4	408	8788	313	1928	1919	316	2	287	296	3	4	1896	265	10	9	9	265	1897	8775	1899	1	4	4	4	313	317	266	265	292	1896	313	1921	340	5	263	1886	263	263
ERR8052343	1887	1863	437	1852	1852	1874	1874	1885	1852	1852	1885	1904	8585	1850	614	444	1853	1885	1848	1855	1886	1887	429	1874	1893	1892	1892	1863	430	8564	397	1884	1887	1887	1887	1850	1854	1875	1874	1853	428	1850	591	1856	1886	1872	482	1872	1872
ERR8052344	1886	1861	454	1851	1851	1872	1872	1884	1851	1851	1884	1906	8572	1849	588	496	1852	1884	1847	1852	1885	1886	448	1872	1892	1891	1891	1862	449	8549	437	1883	1886	1886	1886	1849	1853	1873	1872	1852	412	1849	573	1851	1885	1870	4	1870	1870
ERR8052346	1876	1851	428	1841	1841	1862	1862	1874	1841	1841	1874	1896	8593	1839	579	489	1842	1874	1839	1844	1875	1876	422	1862	1882	1881	1881	1854	423	8570	284	1873	1876	1876	1876	1839	1843	1863	1862	1844	431	1839	566	1843	1875	1860	417	1860	1860
ERR8052347	1923	1898	617	1888	1888	1909	1909	1921	1888	1888	1921	1939	8634	1886	45	615	1889	1921	1882	1887	1922	1923	609	1909	1929	1928	1928	1897	610	8614	608	1920	1923	1923	1923	1886	1890	1910	1909	1887	595	1886	2	1888	1922	1907	574	1907	1907
ERR8052348	27	237	1904	315	315	265	265	4	315	315	4	408	8788	313	1928	1919	316	2	287	296	3	4	1896	265	10	9	9	265	1897	8775	1899	1	4	4	4	313	317	266	265	292	1896	313	1921	340	5	263	1886	263	263
ERR8052349	8812	8780	8594	8785	8785	8795	8795	8811	8785	8785	8811	8839	512	8783	8658	8608	8786	8811	8786	8786	8811	8813	8586	8793	8817	8816	8816	8785	8586	399	8614	8810	8813	8813	8813	8783	8787	8796	8795	8791	8607	8783	8647	8789	8812	8793	8586	8792	8792
ERR8052350	28	238	1905	316	316	266	266	5	316	316	5	409	8789	314	1929	1920	315	3	288	297	2	5	1895	266	11	10	10	266	1898	8776	1900	2	5	5	5	314	318	267	266	293	1897	314	1922	341	6	264	1887	264	264
ERR8052351	1877	1852	427	1842	1842	1863	1863	1875	1842	1842	1875	1897	8592	1840	580	488	1843	1875	1840	1845	1876	1877	421	1863	1883	1882	1882	1855	422	8569	283	1874	1877	1877	1877	1840	1844	1864	1863	1845	430	1840	565	1844	1876	1861	418	1861	1861
ERR8052352	298	300	1860	319	319	306	306	297	319	319	297	387	8758	317	1882	1872	320	297	248	241	298	299	1852	306	305	304	304	285	1853	8745	1853	296	299	299	299	317	321	307	306	253	1850	317	1875	289	298	304	1840	304	304
ERR8052353	27	237	1904	315	315	265	265	4	315	315	4	408	8788	313	1928	1919	316	2	287	296	3	4	1896	265	10	9	9	265	1897	8775	1899	1	4	4	4	313	317	266	265	292	1896	313	1921	340	5	263	1886	263	263
GCA_000195675.1	314	318	1869	2	2	322	322	313	2	2	313	369	8762	2	1893	1884	5	313	296	325	314	315	1861	322	321	320	320	294	1862	8749	1864	312	315	315	315	2	6	323	322	301	1861	2	1886	299	314	320	1851	320	320
GCA_000312945.1	1914	1888	498	1875	1875	1899	1899	1912	1875	1875	1912	1935	8594	1873	662	506	1876	1912	1873	1878	1913	1914	490	1899	1920	1919	1919	1888	491	8571	565	1911	1914	1914	1914	1873	1877	1900	1899	1878	514	1873	653	1879	1913	1897	532	1897	1897
GCA_000313065.1	1898	1874	8	1863	1863	1885	1885	1896	1863	1863	1896	1918	8574	1861	620	412	1864	1896	1859	1866	1897	1898	6	1885	1904	1903	1903	1874	7	8551	454	1895	1898	1898	1898	1861	1865	1886	1885	1864	425	1861	609	1867	1897	1883	450	1883	1883
GCA_000313085.1	327	293	1900	337	337	293	293	326	337	337	326	399	8771	335	1924	1916	338	326	263	256	327	328	1892	293	334	333	333	305	1893	8760	1897	325	328	328	328	335	339	294	293	268	1892	335	1917	322	327	291	1884	291	291
GCA_000317955.1	1897	1872	469	1862	1862	1883	1883	1895	1862	1862	1895	1916	8592	1860	572	438	1863	1895	1858	1863	1896	1897	461	1883	1903	1902	1902	1873	462	8569	461	1894	1897	1897	1897	1860	1864	1884	1883	1863	458	1860	561	1862	1896	1881	420	1881	1881
GCA_000318015.1	24	234	1901	312	312	262	262	3	312	312	3	405	8785	310	1925	1916	313	3	284	293	4	5	1893	262	11	10	10	262	1894	8772	1896	2	5	5	5	310	314	263	262	289	1893	310	1918	337	4	260	1883	260	260
GCA_000648985.1	316	320	1871	6	6	324	324	315	6	6	315	371	8764	4	1895	1886	5	315	298	327	316	317	1863	324	323	322	322	296	1864	8751	1866	314	317	317	317	4	8	325	324	303	1863	4	1888	301	316	322	1853	322	322
GCA_000649165.1	1877	1853	430	1842	1842	1864	1864	1875	1842	1842	1875	1896	8568	1840	603	447	1843	1875	1840	1845	1876	1877	422	1864	1883	1882	1882	1855	423	8547	398	1874	1877	1877	1877	1840	1844	1865	1864	1845	445	1840	592	1844	1876	1862	459	1862	1862
GCA_000662055.1	8854	8816	8651	8828	8828	8833	8833	8853	8828	8828	8853	8877	1568	8826	8711	8670	8829	8853	8831	8833	8854	8855	8643	8831	8859	8858	8858	8827	8641	1547	8669	8852	8855	8855	8855	8826	8830	8834	8833	8835	8659	8826	8700	8826	8854	8831	8646	8830	8830
GCA_000662095.1	28	238	1905	316	316	266	266	5	316	316	5	409	8789	314	1929	1920	317	5	288	297	6	7	1897	266	13	12	12	266	1898	8776	1900	4	7	7	7	314	318	267	266	293	1897	314	1922	341	6	264	1887	264	264
GCA_000662155.1	1863	1838	441	1828	1828	1849	1849	1861	1828	1828	1861	1883	8578	1826	602	500	1829	1861	1826	1833	1862	1863	435	1849	1869	1868	1868	1841	436	8555	373	1860	1863	1863	1863	1826	1830	1850	1849	1831	430	1826	587	1832	1862	1847	398	1847	1847
GCA_000689695.2	25	235	1902	313	313	263	263	2	313	313	2	406	8786	311	1926	1917	314	2	285	294	3	4	1894	263	10	9	9	263	1895	8773	1897	1	4	4	4	311	315	264	263	290	1894	311	1919	338	3	261	1884	261	261
GCA_000689835.1	326	324	1896	326	326	320	320	325	326	326	325	409	8781	324	1918	1913	327	325	278	291	326	327	1888	320	333	332	332	304	1889	8770	1891	324	327	327	327	324	328	321	320	283	1888	324	1911	325	326	318	1880	318	318
GCA_000689875.1	1993	1967	725	1956	1956	1980	1980	1991	1956	1956	1991	2012	8672	1954	751	740	1957	1991	1953	1959	1992	1993	717	1980	1999	1998	1998	1967	718	8651	758	1990	1993	1993	1993	1954	1958	1981	1980	1959	753	1954	756	1962	1992	1978	745	1978	1978
GCA_000689955.1	1886	1861	454	1851	1851	1872	1872	1884	1851	1851	1884	1906	8572	1849	588	496	1852	1884	1847	1852	1885	1886	448	1872	1892	1891	1891	1862	449	8549	437	1883	1886	1886	1886	1849	1853	1873	1872	1852	412	1849	573	1851	1885	1870	4	1870	1870
GCA_000689995.1	316	320	1871	4	4	324	324	315	4	4	315	371	8762	4	1895	1886	7	315	298	327	316	317	1863	324	323	322	322	296	1864	8749	1866	314	317	317	317	4	8	325	324	303	1861	4	1888	301	316	322	1853	322	322
GCA_000690015.1	103	227	1894	299	299	249	249	102	299	299	102	396	8774	297	1918	1909	300	102	273	288	103	104	1886	249	110	109	109	265	1887	8761	1889	101	104	104	104	297	301	250	249	278	1886	297	1911	330	103	247	1876	247	247
GCA_000690095.1	315	319	1870	5	5	323	323	314	5	5	314	370	8763	3	1894	1885	6	314	297	326	315	316	1862	323	322	321	321	295	1863	8750	1865	313	316	316	316	3	7	324	323	302	1862	3	1887	300	315	321	1852	321	321
GCA_000690195.2	7	237	1905	315	315	265	265	26	315	315	26	408	8788	313	1929	1920	316	26	287	296	27	28	1897	265	34	33	33	265	1898	8775	1900	25	28	28	28	313	317	266	265	292	1897	313	1922	340	27	263	1887	263	263
GCA_000690355.2	325	307	1879	263	263	319	319	324	263	263	324	372	8772	261	1901	1891	264	324	277	282	325	326	1871	319	332	331	331	295	1872	8761	1872	323	326	326	326	261	265	320	319	282	1867	261	1894	212	325	317	1857	317	317
GCA_000690415.1	1895	1870	361	1858	1858	1881	1881	1893	1858	1858	1893	1916	8587	1856	607	343	1859	1893	1856	1861	1894	1895	353	1881	1901	1900	1900	1871	354	8566	440	1892	1895	1895	1895	1856	1860	1882	1881	1861	435	1856	592	1860	1894	1879	429	1879	1879
GCA_000690455.1	1873	1846	425	1838	1838	1857	1857	1871	1838	1838	1871	1889	8562	1836	552	434	1839	1871	1832	1837	1872	1873	417	1857	1879	1878	1878	1845	418	8537	458	1870	1873	1873	1873	1836	1840	1858	1857	1837	409	1836	531	1838	1872	1855	446	1855	1855
GCA_000690755.1	1918	1893	614	1883	1883	1904	1904	1916	1883	1883	1916	1934	8630	1881	52	612	1884	1916	1877	1882	1917	1918	606	1904	1924	1923	1923	1892	607	8610	603	1915	1918	1918	1918	1881	1885	1905	1904	1882	592	1881	9	1883	1917	1902	574	1902	1902
GCA_000699925.1	269	85	1896	327	327	7	7	268	327	327	268	404	8775	325	1919	1909	328	268	273	306	269	270	1888	11	276	275	275	239	1889	8764	1890	267	270	270	270	325	329	8	11	278	1887	325	1912	320	269	9	1877	9	9
GCA_000746565.1	4	236	1904	314	314	264	264	25	314	314	25	407	8787	312	1928	1919	315	25	286	295	26	27	1896	264	33	32	32	264	1897	8774	1899	24	27	27	27	312	316	265	264	291	1896	312	1921	339	26	262	1886	262	262
GCA_000829175.1	238	0	1882	320	320	82	82	237	320	320	237	399	8755	318	1905	1895	321	237	264	295	238	239	1874	82	245	244	244	228	1875	8744	1876	236	239	239	239	318	322	83	82	269	1873	318	1898	307	238	80	1863	80	80
GCA_001559055.2	314	318	1869	2	2	322	322	313	2	2	313	369	8762	2	1893	1884	5	313	296	325	314	315	1861	322	321	320	320	294	1862	8749	1864	312	315	315	315	2	6	323	322	301	1861	2	1886	299	314	320	1851	320	320
GCA_001598655.1	0	238	1906	316	316	266	266	27	316	316	27	409	8789	314	1930	1921	317	27	288	297	28	29	1898	266	35	34	34	266	1899	8776	1901	26	29	29	29	314	318	267	266	293	1898	314	1923	341	28	264	1888	264	264
GCA_001704355.1	8884	8849	8682	8858	8858	8864	8864	8883	8858	8858	8883	8905	1601	8856	8743	8700	8859	8883	8857	8855	8884	8885	8674	8862	8889	8888	8888	8857	8672	1579	8700	8882	8885	8885	8885	8856	8860	8865	8864	8861	8687	8856	8732	8853	8884	8862	8676	8861	8861
GCA_002750715.1	269	85	1896	327	327	7	7	268	327	327	268	404	8775	325	1919	1909	328	268	273	306	269	270	1888	11	276	275	275	239	1889	8764	1890	267	270	270	270	325	329	8	11	278	1887	325	1912	320	269	9	1877	9	9
GCA_002750725.1	266	82	1893	324	324	4	4	265	324	324	265	401	8772	322	1916	1906	325	265	270	303	266	267	1885	8	273	272	272	236	1886	8761	1887	264	267	267	267	322	326	5	8	275	1884	322	1909	317	266	6	1874	6	6
GCA_002750775.1	267	83	1894	325	325	5	5	266	325	325	266	402	8773	323	1917	1907	326	266	271	304	267	268	1886	9	274	273	273	237	1887	8762	1888	265	268	268	268	323	327	6	9	276	1885	323	1910	318	267	7	1875	7	7
GCA_002750785.1	267	83	1894	325	325	5	5	266	325	325	266	402	8773	323	1917	1907	326	266	271	304	267	268	1886	9	274	273	273	237	1887	8762	1888	265	268	268	268	323	327	6	9	276	1885	323	1910	318	267	7	1875	7	7
GCA_002751245.1	267	83	1894	325	325	5	5	266	325	325	266	402	8773	323	1917	1907	326	266	271	304	267	268	1886	9	274	273	273	237	1887	8762	1888	265	268	268	268	323	327	6	9	276	1885	323	1910	318	267	7	1875	7	7
GCA_002859225.1	1875	1851	428	1840	1840	1862	1862	1873	1840	1840	1873	1894	8566	1838	601	447	1841	1873	1838	1843	1874	1875	420	1862	1881	1880	1880	1853	421	8545	398	1872	1875	1875	1875	1838	1842	1863	1862	1843	443	1838	590	1842	1874	1860	459	1860	1860
GCA_003184465.1	1858	1834	397	1823	1823	1845	1845	1856	1823	1823	1856	1878	8564	1821	572	438	1824	1856	1821	1826	1857	1858	389	1845	1864	1863	1863	1836	390	8543	407	1855	1858	1858	1858	1821	1825	1846	1845	1826	410	1821	561	1825	1857	1843	400	1843	1843
GCA_003184485.1	266	84	1893	324	324	12	12	265	324	324	265	401	8772	322	1916	1906	325	265	270	303	266	267	1885	12	273	272	272	238	1886	8761	1887	264	267	267	267	322	326	13	12	275	1884	322	1909	317	266	10	1874	10	10
GCA_003186185.1	7	237	1905	315	315	265	265	26	315	315	26	408	8788	313	1929	1920	316	26	287	296	27	28	1897	265	34	33	33	265	1898	8775	1900	25	28	28	28	313	317	266	265	292	1897	313	1922	340	27	263	1887	263	263
GCA_003186205.1	287	263	1866	297	297	269	269	286	297	297	286	364	8758	295	1888	1880	298	286	5	200	287	288	1858	269	294	293	293	227	1859	8747	1861	285	288	288	288	295	299	270	269	8	1856	295	1881	280	287	267	1848	267	267
GCA_003186595.1	1877	1853	430	1842	1842	1864	1864	1875	1842	1842	1875	1896	8568	1840	603	447	1843	1875	1840	1845	1876	1877	422	1864	1883	1882	1882	1855	423	8547	398	1874	1877	1877	1877	1840	1844	1865	1864	1845	445	1840	592	1844	1876	1862	459	1862	1862
GCA_003186685.1	263	81	1890	321	321	9	9	262	321	321	262	398	8769	319	1913	1903	322	262	267	300	263	264	1882	9	270	269	269	235	1883	8758	1884	261	264	264	264	319	323	10	9	272	1881	319	1906	314	263	7	1871	5	5
GCA_003428275.1	4	242	1910	320	320	270	270	31	320	320	31	413	8793	318	1934	1925	321	31	292	301	32	33	1902	270	39	38	38	270	1903	8780	1905	30	33	33	33	318	322	271	270	297	1902	318	1927	345	32	268	1892	268	268
GCA_003443855.2	270	86	1897	328	328	8	8	269	328	328	269	405	8776	326	1920	1910	329	269	274	307	270	271	1889	12	277	276	276	240	1890	8765	1891	268	271	271	271	326	330	9	12	279	1888	326	1913	321	270	10	1878	10	10
GCA_003937715.1	1876	1851	443	1841	1841	1862	1862	1874	1841	1841	1874	1894	8577	1839	588	454	1842	1874	1835	1840	1875	1876	437	1862	1882	1881	1881	1850	438	8554	447	1873	1876	1876	1876	1839	1843	1863	1862	1840	216	1839	573	1841	1875	1860	422	1860	1860
GCA_003938745.1	1876	1851	443	1841	1841	1862	1862	1874	1841	1841	1874	1894	8577	1839	588	454	1842	1874	1835	1840	1875	1876	437	1862	1882	1881	1881	1850	438	8554	447	1873	1876	1876	1876	1839	1843	1863	1862	1840	216	1839	573	1841	1875	1860	422	1860	1860
GCA_004006735.1	101	225	1892	297	297	247	247	100	297	297	100	394	8774	295	1916	1907	298	100	271	286	101	102	1884	247	108	107	107	263	1885	8761	1887	99	102	102	102	295	299	248	247	276	1884	295	1909	328	101	245	1874	245	245
GCA_004006815.1	1895	1868	582	1857	1857	1879	1879	1893	1857	1857	1893	1914	8598	1855	665	612	1858	1893	1858	1865	1894	1895	574	1879	1901	1900	1900	1874	575	8572	606	1892	1895	1895	1895	1855	1859	1880	1879	1863	586	1855	650	1864	1894	1877	557	1877	1877
GCA_004006935.1	27	237	1904	315	315	265	265	6	315	315	6	408	8788	313	1928	1919	316	6	287	296	7	8	1896	265	14	13	13	265	1897	8775	1899	5	8	8	8	313	317	266	265	292	1896	313	1921	340	7	263	1886	263	263
GCA_004008095.1	8875	8840	8673	8849	8849	8855	8855	8874	8849	8849	8874	8896	1592	8847	8734	8691	8850	8874	8848	8846	8875	8876	8665	8853	8880	8879	8879	8848	8663	1570	8691	8873	8876	8876	8876	8847	8851	8856	8855	8852	8678	8847	8723	8844	8875	8853	8667	8852	8852
GCA_004634565.1	104	228	1895	300	300	250	250	103	300	300	103	397	8777	298	1919	1910	301	103	274	289	104	105	1887	250	111	110	110	266	1888	8764	1890	102	105	105	105	298	302	251	250	279	1887	298	1912	331	104	248	1877	248	248
GCA_008693665.1	1907	1880	472	1872	1872	1891	1891	1905	1872	1872	1905	1926	8607	1870	609	443	1873	1905	1867	1872	1906	1907	464	1891	1913	1912	1912	1880	465	8588	424	1904	1907	1907	1907	1870	1874	1892	1891	1872	429	1870	592	1873	1906	1889	461	1889	1889
GCA_008830165.1	323	301	1898	327	327	297	297	322	327	327	322	398	8774	325	1922	1914	328	322	275	304	323	324	1890	297	330	329	329	299	1891	8761	1895	321	324	324	324	325	329	298	297	280	1890	325	1915	318	323	295	1882	295	295
GCA_008830705.1	323	301	1898	327	327	297	297	322	327	327	322	398	8774	325	1922	1914	328	322	275	304	323	324	1890	297	330	329	329	299	1891	8761	1895	321	324	324	324	325	329	298	297	280	1890	325	1915	318	323	295	1882	295	295
GCA_011305335.1	304	290	1869	320	320	288	288	303	320	320	303	381	8776	318	1893	1883	321	303	230	261	304	305	1861	288	311	310	310	288	1862	8763	1864	302	305	305	305	318	322	289	288	235	1859	318	1884	307	304	286	1851	286	286
GCA_012273255.1	1857	1832	370	1822	1822	1843	1843	1855	1822	1822	1855	1873	8575	1820	573	431	1823	1855	1818	1823	1856	1857	362	1843	1863	1862	1862	1833	363	8554	432	1854	1857	1857	1857	1820	1824	1844	1843	1823	431	1820	564	1824	1856	1841	415	1841	1841
GCA_016966195.1	8839	8805	8638	8815	8815	8820	8820	8838	8815	8815	8838	8859	1560	8813	8703	8652	8816	8838	8815	8815	8839	8840	8630	8818	8844	8843	8843	8814	8628	1541	8654	8837	8840	8840	8840	8813	8817	8821	8820	8819	8645	8813	8692	8811	8839	8818	8630	8817	8817
GCA_021391275.1	2	240	1908	318	318	268	268	29	318	318	29	411	8791	316	1932	1923	319	29	290	299	30	31	1900	268	37	36	36	268	1901	8778	1903	28	31	31	31	316	320	269	268	295	1900	316	1925	343	30	266	1890	266	266
GCA_030758235.1	266	82	1893	324	324	4	4	265	324	324	265	401	8772	322	1916	1906	325	265	270	303	266	267	1885	8	273	272	272	236	1886	8761	1887	264	267	267	267	322	326	5	8	275	1884	322	1909	317	266	6	1874	6	6
GCA_036761295.1	316	320	1871	0	0	324	324	315	0	0	315	371	8764	4	1895	1886	7	315	298	327	316	317	1863	324	323	322	322	296	1864	8751	1866	314	317	317	317	4	8	325	324	303	1863	4	1888	301	316	322	1853	322	322
GCA_900445725.1	0	238	1906	316	316	266	266	27	316	316	27	409	8789	314	1930	1921	317	27	288	297	28	29	1898	266	35	34	34	266	1899	8776	1901	26	29	29	29	314	318	267	266	293	1898	314	1923	341	28	264	1888	264	264
GCA_900445815.1	289	265	1868	299	299	271	271	288	299	299	288	366	8760	297	1890	1882	300	288	7	202	289	290	1860	271	296	295	295	229	1861	8749	1863	287	290	290	290	297	301	272	271	4	1858	297	1883	282	289	269	1850	269	269
GCA_900637995.1	288	264	1867	298	298	270	270	287	298	298	287	365	8759	296	1889	1881	299	287	6	201	288	289	1859	270	295	294	294	228	1860	8748	1862	286	289	289	289	296	300	271	270	9	1857	296	1882	281	288	268	1849	268	268
GCA_901482585.1	183	277	1903	323	323	293	293	182	323	323	182	412	8769	321	1927	1918	324	182	293	324	183	184	1893	293	190	189	189	295	1896	8756	1896	181	184	184	184	321	325	294	293	298	1895	321	1920	350	183	291	1885	291	291
GCA_030758255.1	266	82	1893	324	324	4	4	265	324	324	265	401	8772	322	1916	1906	325	265	270	303	266	267	1885	8	273	272	272	236	1886	8761	1887	264	267	267	267	322	326	5	8	275	1884	322	1909	317	266	6	1874	6	6
GCA_900636925.1	322	302	1871	280	280	306	306	321	280	280	321	379	8741	278	1893	1885	281	321	256	281	322	323	1863	306	329	328	328	144	1864	8728	1864	320	323	323	323	278	282	307	306	261	1860	278	1886	299	322	304	1851	304	304
SRR1167828	319	323	1874	9	9	327	327	318	9	9	318	374	8767	7	1898	1889	8	318	301	330	319	320	1866	327	326	325	325	299	1867	8754	1869	317	320	320	320	7	11	328	327	306	1866	7	1891	304	319	325	1856	325	325
SRR1167830	331	299	1879	321	321	305	305	330	321	321	330	405	8766	319	1900	1895	322	330	249	260	331	332	1871	305	338	337	337	305	1872	8755	1873	329	332	332	332	319	323	306	305	254	1868	319	1893	268	331	303	1862	303	303
SRR1167831	331	299	1879	321	321	305	305	330	321	321	330	405	8766	319	1900	1895	322	330	249	260	331	332	1871	305	338	337	337	305	1872	8755	1873	329	332	332	332	319	323	306	305	254	1868	319	1893	268	331	303	1862	303	303
SRR1167832	315	319	1870	3	3	323	323	314	3	3	314	370	8763	3	1894	1885	6	314	297	326	315	316	1862	323	322	321	321	295	1863	8750	1865	313	316	316	316	3	7	324	323	302	1862	3	1887	300	315	321	1852	321	321
SRR1167835	7	237	1905	315	315	265	265	26	315	315	26	408	8788	313	1929	1920	316	26	287	296	27	28	1897	265	34	33	33	265	1898	8775	1900	25	28	28	28	313	317	266	265	292	1897	313	1922	340	27	263	1887	263	263
SRR1167837	26	236	1903	314	314	264	264	5	314	314	5	407	8787	312	1927	1918	315	5	286	295	6	7	1895	264	13	12	12	264	1896	8774	1898	4	7	7	7	312	316	265	264	291	1895	312	1920	339	6	262	1885	262	262
SRR1167838	1899	1872	486	1862	1862	1883	1883	1897	1862	1862	1897	1918	8595	1860	623	475	1863	1897	1860	1865	1898	1899	480	1883	1905	1904	1904	1871	481	8572	432	1896	1899	1899	1899	1860	1864	1884	1883	1865	409	1860	612	1864	1898	1881	453	1881	1881
SRR1167839	356	330	1899	320	320	318	318	355	320	320	355	407	8784	318	1920	1913	321	355	242	289	356	357	1891	318	363	362	362	288	1892	8771	1891	354	357	357	357	318	322	319	318	247	1888	318	1913	295	356	316	1878	316	316
SRR1190487	332	304	1862	300	300	310	310	331	300	300	331	385	8749	298	1880	1874	301	331	280	283	332	333	1854	310	339	338	338	304	1855	8738	1853	330	333	333	333	298	302	311	310	285	1850	298	1875	67	332	308	1842	308	308
SRR17522489	1891	1866	390	1856	1856	1877	1877	1889	1856	1856	1889	1912	8597	1854	597	443	1857	1889	1851	1856	1890	1891	384	1877	1897	1896	1896	1866	385	8576	442	1888	1891	1891	1891	1854	1858	1878	1877	1856	445	1854	580	1857	1890	1875	435	1875	1875
SRR17522490	1891	1866	390	1856	1856	1877	1877	1889	1856	1856	1889	1912	8597	1854	597	443	1857	1889	1851	1856	1890	1891	384	1877	1897	1896	1896	1866	385	8576	442	1888	1891	1891	1891	1854	1858	1878	1877	1856	445	1854	580	1857	1890	1875	435	1875	1875
SRR17522491	1891	1866	390	1856	1856	1877	1877	1889	1856	1856	1889	1912	8597	1854	597	443	1857	1889	1851	1856	1890	1891	384	1877	1897	1896	1896	1866	385	8576	442	1888	1891	1891	1891	1854	1858	1878	1877	1856	445	1854	580	1857	1890	1875	435	1875	1875
SRR17522492	8813	8779	8594	8788	8788	8796	8796	8812	8788	8788	8812	8839	481	8786	8661	8608	8789	8812	8785	8787	8812	8814	8586	8794	8818	8817	8817	8786	8586	482	8615	8811	8814	8814	8814	8786	8790	8797	8796	8790	8609	8786	8650	8789	8813	8794	8591	8793	8793
SRR17522495	8899	8864	8699	8873	8873	8879	8879	8898	8873	8873	8898	8920	1620	8871	8760	8717	8874	8898	8872	8870	8899	8900	8691	8877	8904	8903	8903	8872	8689	1598	8717	8897	8900	8900	8900	8871	8875	8880	8879	8876	8704	8871	8749	8868	8899	8877	8693	8876	8876
SRR17522496	1880	1855	420	1845	1845	1866	1866	1878	1845	1845	1878	1898	8589	1843	600	452	1846	1878	1839	1844	1879	1880	412	1866	1886	1885	1885	1854	413	8568	471	1877	1880	1880	1880	1843	1847	1867	1866	1844	440	1843	587	1845	1879	1864	402	1864	1864
SRR17522499	8781	8747	8572	8756	8756	8762	8762	8780	8756	8756	8780	8810	469	8754	8634	8586	8757	8780	8753	8755	8780	8782	8564	8760	8786	8785	8785	8754	8564	398	8592	8779	8782	8782	8782	8754	8758	8763	8762	8758	8583	8754	8623	8757	8781	8760	8562	8759	8759
SRR17522500	1896	1872	417	1859	1859	1883	1883	1894	1859	1859	1894	1914	8610	1857	634	470	1860	1894	1855	1862	1895	1896	409	1883	1902	1901	1901	1870	410	8589	445	1893	1896	1896	1896	1857	1861	1884	1883	1860	430	1857	629	1861	1895	1881	460	1881	1881
SRR17522504	319	323	1874	3	3	327	327	318	3	3	318	374	8767	7	1898	1889	10	318	301	330	319	320	1866	327	326	325	325	299	1867	8754	1869	317	320	320	320	7	11	328	327	306	1866	7	1891	304	319	325	1856	325	325
SRR17522505	320	324	1875	4	4	328	328	319	4	4	319	375	8768	8	1899	1890	11	319	302	331	320	321	1867	328	327	326	326	300	1868	8755	1870	318	321	321	321	8	12	329	328	307	1867	8	1892	305	320	326	1857	326	326
SRR17522506	27	237	1904	315	315	265	265	4	315	315	4	408	8788	313	1928	1919	316	4	287	296	5	6	1896	265	12	11	11	265	1897	8775	1899	3	6	6	6	313	317	266	265	292	1896	313	1921	340	5	263	1886	263	263
SRR17522507	27	237	1904	315	315	265	265	4	315	315	4	408	8788	313	1928	1919	316	4	287	296	5	6	1896	265	12	11	11	265	1897	8775	1899	3	6	6	6	313	317	266	265	292	1896	313	1921	340	5	263	1886	263	263
SRR17522508	317	321	1872	1	1	325	325	316	1	1	316	372	8765	5	1896	1887	8	316	299	328	317	318	1864	325	324	323	323	297	1865	8752	1867	315	318	318	318	5	9	326	325	304	1864	5	1889	302	317	323	1854	323	323
SRR17522509	1891	1866	390	1856	1856	1877	1877	1889	1856	1856	1889	1912	8597	1854	597	443	1857	1889	1851	1856	1890	1891	384	1877	1897	1896	1896	1866	385	8576	442	1888	1891	1891	1891	1854	1858	1878	1877	1856	445	1854	580	1857	1890	1875	435	1875	1875
SRR25100111	25	235	1902	313	313	263	263	4	313	313	4	406	8786	311	1926	1917	314	4	285	294	5	6	1894	263	12	11	11	263	1895	8773	1897	3	6	6	6	311	315	264	263	290	1894	311	1919	338	5	261	1884	261	261
SRR25100112	1901	1874	433	1864	1864	1885	1885	1899	1864	1864	1899	1919	8607	1862	602	478	1865	1899	1862	1867	1900	1901	427	1885	1907	1906	1906	1877	428	8584	391	1898	1901	1901	1901	1862	1866	1886	1885	1867	390	1862	585	1868	1900	1883	422	1883	1883
SRR25100113	104	228	1895	300	300	250	250	103	300	300	103	397	8777	298	1919	1910	301	103	274	289	104	105	1887	250	111	110	110	266	1888	8764	1890	102	105	105	105	298	302	251	250	279	1887	298	1912	331	104	248	1877	248	248
SRR25100115	266	82	1893	324	324	4	4	265	324	324	265	401	8772	322	1916	1906	325	265	270	303	266	267	1885	8	273	272	272	236	1886	8761	1887	264	267	267	267	322	326	5	8	275	1884	322	1909	317	266	6	1874	6	6
SRR30863374	1895	1870	428	1860	1860	1881	1881	1893	1860	1860	1893	1913	8589	1858	611	429	1861	1893	1854	1859	1894	1895	422	1881	1901	1900	1900	1869	423	8568	430	1892	1895	1895	1895	1858	1862	1882	1881	1859	7	1858	592	1860	1894	1879	411	1879	1879
SRR30863375	8856	8823	8648	8831	8831	8838	8838	8855	8831	8831	8855	8883	1574	8829	8710	8666	8832	8855	8833	8831	8856	8857	8640	8836	8861	8860	8860	8832	8638	1556	8670	8854	8857	8857	8857	8829	8833	8839	8838	8837	8656	8829	8699	8829	8856	8836	8644	8835	8835
SRR931859	1887	1862	455	1852	1852	1873	1873	1885	1852	1852	1885	1907	8573	1850	589	497	1853	1885	1848	1853	1886	1887	449	1873	1893	1892	1892	1863	450	8550	438	1884	1887	1887	1887	1850	1854	1874	1873	1853	413	1850	574	1852	1886	1871	5	1871	1871
SRR931860	1858	1834	397	1823	1823	1845	1845	1856	1823	1823	1856	1878	8564	1821	572	438	1824	1856	1821	1826	1857	1858	389	1845	1864	1863	1863	1836	390	8543	407	1855	1858	1858	1858	1821	1825	1846	1845	1826	410	1821	561	1825	1857	1843	400	1843	1843
SRR931863	1882	1855	469	1847	1847	1866	1866	1880	1847	1847	1880	1900	8610	1845	619	511	1848	1880	1841	1848	1881	1882	463	1866	1888	1887	1887	1854	464	8585	481	1879	1882	1882	1882	1845	1849	1867	1866	1846	467	1845	604	1849	1881	1864	447	1864	1864
SRR931864	1874	1849	432	1839	1839	1860	1860	1872	1839	1839	1872	1894	8582	1837	588	454	1840	1872	1837	1842	1873	1874	424	1860	1880	1879	1879	1852	425	8563	341	1871	1874	1874	1874	1837	1841	1861	1860	1842	420	1837	577	1841	1873	1858	372	1858	1858
SRR931865	1913	1887	494	1874	1874	1898	1898	1911	1874	1874	1911	1931	8593	1872	658	502	1875	1911	1872	1877	1912	1913	486	1898	1919	1918	1918	1887	487	8570	561	1910	1913	1913	1913	1872	1876	1899	1898	1877	510	1872	649	1878	1912	1896	528	1896	1896
SRR931866	266	82	1893	324	324	8	8	265	324	324	265	401	8772	322	1916	1906	325	265	270	303	266	267	1885	8	273	272	272	236	1886	8761	1887	264	267	267	267	322	326	9	8	275	1884	322	1909	317	266	6	1874	6	6
SRR931867	6	236	1904	314	314	264	264	25	314	314	25	407	8787	312	1928	1919	315	25	286	295	26	27	1896	264	33	32	32	264	1897	8774	1899	24	27	27	27	312	316	265	264	291	1896	312	1921	339	26	262	1886	262	262
SRR931868	265	81	1892	323	323	7	7	264	323	323	264	400	8771	321	1915	1905	324	264	269	302	265	266	1884	7	272	271	271	235	1885	8760	1886	263	266	266	266	321	325	8	7	274	1883	321	1908	316	265	5	1873	5	5
SRR931869	183	277	1903	323	323	293	293	182	323	323	182	412	8769	321	1927	1918	324	182	293	324	183	184	1895	293	190	189	189	295	1896	8756	1896	181	184	184	184	321	325	294	293	298	1895	321	1920	350	183	291	1885	291	291
SRR931870	348	322	1884	364	364	336	336	347	364	364	347	439	8785	362	1905	1896	365	347	318	317	348	349	1876	336	355	354	354	332	1877	8772	1875	346	349	349	349	360	366	337	336	323	1870	362	1898	367	348	334	1864	334	334
SRR931871	325	311	1871	265	265	321	321	324	265	265	324	372	8771	263	1897	1887	266	324	269	288	325	326	1863	321	332	331	331	295	1864	8760	1870	323	326	326	326	263	267	322	321	274	1863	263	1890	270	325	319	1855	319	319
SRR931874	326	324	1896	326	326	320	320	325	326	326	325	409	8781	324	1918	1913	327	325	278	291	326	327	1888	320	333	332	332	304	1889	8770	1891	324	327	327	327	324	328	321	320	283	1888	324	1911	325	326	318	1880	318	318
SRR931875	1898	1874	8	1863	1863	1885	1885	1896	1863	1863	1896	1918	8574	1861	620	412	1864	1896	1859	1866	1897	1898	6	1885	1904	1903	1903	1874	7	8551	454	1895	1898	1898	1898	1861	1865	1886	1885	1864	425	1861	609	1867	1897	1883	450	1883	1883
SRR931876	282	286	1878	294	294	290	290	281	294	294	281	375	8769	292	1902	1894	295	281	258	261	282	283	1870	290	289	288	288	258	1871	8756	1877	280	283	283	283	292	296	291	290	263	1870	292	1897	289	282	288	1862	288	288
SRR931878	315	273	1880	264	264	267	267	314	264	264	314	393	8760	262	1902	1892	265	314	253	306	315	316	1872	267	322	321	321	289	1873	8747	1873	313	316	316	316	262	266	268	267	258	1870	262	1895	314	315	265	1860	265	265
SRR931879	268	84	1895	326	326	6	6	267	326	326	267	403	8774	324	1918	1908	327	267	272	305	268	269	1887	10	275	274	274	238	1888	8763	1889	266	269	269	269	324	328	7	10	277	1886	324	1911	317	268	8	1876	8	8
SRR931880	315	273	1880	264	264	267	267	314	264	264	314	393	8760	262	1902	1892	265	314	253	306	315	316	1872	267	322	321	321	289	1873	8747	1873	313	316	316	316	262	266	268	267	258	1870	262	1895	314	315	265	1860	265	265
SRR931881	389	379	1905	371	371	377	377	388	371	371	388	216	8802	369	1925	1919	372	388	357	372	389	390	1897	377	396	395	395	367	1898	8789	1898	387	390	390	390	369	373	378	377	362	1895	369	1918	388	389	375	1885	375	375
SRR931882	333	297	1885	297	297	293	293	332	297	297	332	388	8754	295	1907	1899	298	332	237	274	333	334	1877	293	340	339	339	179	1878	8741	1878	331	334	334	334	295	299	294	293	242	1874	295	1900	296	333	291	1865	291	291
SRR931883	100	224	1889	294	294	246	246	99	294	294	99	391	8772	292	1913	1904	295	99	268	283	100	101	1881	246	107	106	106	262	1882	8759	1884	98	101	101	101	292	296	247	246	273	1881	292	1906	325	100	244	1871	244	244
SRR931884	308	292	1860	310	310	306	306	309	310	310	309	387	8758	308	1882	1874	311	309	260	259	310	311	1852	306	317	316	316	286	1853	8747	1853	308	311	311	311	308	312	307	306	265	1850	308	1875	183	310	304	1840	304	304
SRR931886	293	269	1865	297	297	275	275	292	297	297	292	364	8757	295	1889	1879	298	292	23	210	293	294	1857	275	300	299	299	227	1858	8746	1860	291	294	294	294	295	299	276	275	28	1855	295	1882	288	293	273	1847	273	273
SRR931887	337	321	1891	296	296	321	321	336	296	296	336	404	8787	294	1913	1905	297	336	269	288	337	338	1883	321	344	343	343	313	1884	8774	1886	335	338	338	338	292	298	322	321	274	1881	294	1906	304	337	319	1873	319	319
SRR931891	1895	1870	361	1858	1858	1881	1881	1893	1858	1858	1893	1916	8587	1856	607	343	1859	1893	1856	1861	1894	1895	353	1881	1901	1900	1900	1871	354	8566	440	1892	1895	1895	1895	1856	1860	1882	1881	1861	435	1856	592	1860	1894	1879	429	1879	1879
SRR931892	1881	1857	434	1846	1846	1868	1868	1879	1846	1846	1879	1900	8572	1844	607	451	1847	1879	1844	1849	1880	1881	426	1868	1887	1886	1886	1859	427	8551	402	1878	1881	1881	1881	1844	1848	1869	1868	1849	449	1844	596	1848	1880	1866	463	1866	1866
SRR931893	1895	1868	582	1857	1857	1879	1879	1893	1857	1857	1893	1914	8598	1855	665	612	1858	1893	1858	1865	1894	1895	574	1879	1901	1900	1900	1874	575	8572	606	1892	1895	1895	1895	1855	1859	1880	1879	1863	586	1855	650	1864	1894	1877	557	1877	1877
SRR931903	293	269	1865	297	297	275	275	292	297	297	292	364	8757	295	1889	1879	298	292	23	210	293	294	1857	275	300	299	299	227	1858	8746	1860	291	294	294	294	295	299	276	275	28	1855	295	1882	288	293	273	1847	273	273
SRR931904	337	321	1891	296	296	321	321	336	296	296	336	404	8787	294	1913	1905	297	336	269	288	337	338	1883	321	344	343	343	313	1884	8774	1886	335	338	338	338	292	298	322	321	274	1881	294	1906	304	337	319	1873	319	319
SRR931907	1874	1849	432	1839	1839	1860	1860	1872	1839	1839	1872	1894	8582	1837	588	454	1840	1872	1837	1842	1873	1874	424	1860	1880	1879	1879	1852	425	8563	341	1871	1874	1874	1874	1837	1841	1861	1860	1842	420	1837	577	1841	1873	1858	372	1858	1858
SRR931911	326	324	1896	326	326	320	320	325	326	326	325	409	8781	324	1918	1913	327	325	278	291	326	327	1888	320	333	332	332	304	1889	8770	1891	324	327	327	327	324	328	321	320	283	1888	324	1911	325	326	318	1880	318	318
SRR932097	326	324	1896	326	326	320	320	325	326	326	325	409	8781	324	1918	1913	327	325	278	291	326	327	1888	320	333	332	332	304	1889	8770	1891	324	327	327	327	324	328	321	320	283	1888	324	1911	325	326	318	1880	318	318
SRR932099	282	286	1878	294	294	290	290	281	294	294	281	375	8769	292	1902	1894	295	281	258	261	282	283	1870	290	289	288	288	258	1871	8756	1877	280	283	283	283	292	296	291	290	263	1870	292	1897	289	282	288	1862	288	288
SRR932100	1898	1874	8	1863	1863	1885	1885	1896	1863	1863	1896	1918	8574	1861	620	412	1864	1896	1859	1866	1897	1898	6	1885	1904	1903	1903	1874	7	8551	454	1895	1898	1898	1898	1861	1865	1886	1885	1864	425	1861	609	1867	1897	1883	450	1883	1883
SRR932110	315	273	1880	264	264	267	267	314	264	264	314	393	8760	262	1902	1892	265	314	253	306	315	316	1872	267	322	321	321	289	1873	8747	1873	313	316	316	316	262	266	268	267	258	1870	262	1895	314	315	265	1860	265	265
SRR932115	315	273	1880	264	264	267	267	314	264	264	314	393	8760	262	1902	1892	265	314	253	306	315	316	1872	267	322	321	321	289	1873	8747	1873	313	316	316	316	262	266	268	267	258	1870	262	1895	314	315	265	1860	265	265
SRR932116	389	379	1905	371	371	377	377	388	371	371	388	216	8802	369	1925	1919	372	388	357	372	389	390	1897	377	396	395	395	367	1898	8789	1898	387	390	390	390	369	373	378	377	362	1895	369	1918	388	389	375	1885	375	375
SRR932117	307	291	1861	309	309	305	305	308	309	309	308	386	8757	307	1883	1875	310	308	259	258	309	310	1853	305	316	315	315	285	1854	8746	1854	307	310	310	310	307	311	306	305	264	1851	307	1876	182	309	303	1841	303	303
SRR932118	100	224	1891	296	296	246	246	99	296	296	99	393	8773	294	1915	1906	297	99	270	285	100	101	1883	246	107	106	106	262	1884	8760	1886	98	101	101	101	294	298	247	246	275	1883	294	1908	327	100	244	1873	244	244
SRR932119	333	297	1885	297	297	293	293	332	297	297	332	388	8754	295	1907	1899	298	332	237	274	333	334	1877	293	340	339	339	179	1878	8741	1878	331	334	334	334	295	299	294	293	242	1874	295	1900	296	333	291	1865	291	291
SRR932120	1873	1846	425	1838	1838	1857	1857	1871	1838	1838	1871	1889	8562	1836	552	434	1839	1871	1832	1837	1872	1873	417	1857	1879	1878	1878	1845	418	8537	458	1870	1873	1873	1873	1836	1840	1858	1857	1837	409	1836	531	1838	1872	1855	446	1855	1855
SRR932122	1863	1838	441	1828	1828	1849	1849	1861	1828	1828	1861	1883	8578	1826	602	500	1829	1861	1826	1833	1862	1863	435	1849	1869	1868	1868	1841	436	8555	373	1860	1863	1863	1863	1826	1830	1850	1849	1831	430	1826	587	1832	1862	1847	398	1847	1847
SRR932124	317	321	1872	7	7	325	325	316	7	7	316	372	8765	5	1896	1887	4	316	299	328	317	318	1864	325	324	323	323	297	1865	8752	1867	315	318	318	318	5	9	326	325	304	1864	5	1889	302	317	323	1854	323	323
SRR932169	103	227	1894	299	299	249	249	102	299	299	102	396	8774	297	1918	1909	300	102	273	288	103	104	1886	249	110	109	109	265	1887	8761	1889	101	104	104	104	297	301	250	249	278	1886	297	1911	330	103	247	1876	247	247
SRR932172	1918	1893	614	1883	1883	1904	1904	1916	1883	1883	1916	1934	8630	1881	52	612	1884	1916	1877	1882	1917	1918	606	1904	1924	1923	1923	1892	607	8610	603	1915	1918	1918	1918	1881	1885	1905	1904	1882	592	1881	9	1883	1917	1902	574	1902	1902
SRR932175	1886	1861	454	1851	1851	1872	1872	1884	1851	1851	1884	1906	8572	1849	588	496	1852	1884	1847	1852	1885	1886	448	1872	1892	1891	1891	1862	449	8549	437	1883	1886	1886	1886	1849	1853	1873	1872	1852	412	1849	573	1851	1885	1870	4	1870	1870
SRR932181	1895	1868	582	1857	1857	1879	1879	1893	1857	1857	1893	1914	8598	1855	665	612	1858	1893	1858	1865	1894	1895	574	1879	1901	1900	1900	1874	575	8572	606	1892	1895	1895	1895	1855	1859	1880	1879	1863	586	1855	650	1864	1894	1877	557	1877	1877
SRR932183	1895	1870	361	1858	1858	1881	1881	1893	1858	1858	1893	1916	8587	1856	607	343	1859	1893	1856	1861	1894	1895	353	1881	1901	1900	1900	1871	354	8566	440	1892	1895	1895	1895	1856	1860	1882	1881	1861	435	1856	592	1860	1894	1879	429	1879	1879
SRR932184	1881	1857	434	1846	1846	1868	1868	1879	1846	1846	1879	1900	8572	1844	607	451	1847	1879	1844	1849	1880	1881	426	1868	1887	1886	1886	1859	427	8551	402	1878	1881	1881	1881	1844	1848	1869	1868	1849	449	1844	596	1848	1880	1866	463	1866	1866
SRR942660	1895	1870	361	1858	1858	1881	1881	1893	1858	1858	1893	1916	8587	1856	607	343	1859	1893	1856	1861	1894	1895	353	1881	1901	1900	1900	1871	354	8566	440	1892	1895	1895	1895	1856	1860	1882	1881	1861	435	1856	592	1860	1894	1879	429	1879	1879
SRR942670	317	321	1872	7	7	325	325	316	7	7	316	372	8765	5	1896	1887	4	316	299	328	317	318	1864	325	324	323	323	297	1865	8752	1867	315	318	318	318	5	9	326	325	304	1864	5	1889	302	317	323	1854	323	323
SRR942671	1887	1862	455	1852	1852	1873	1873	1885	1852	1852	1885	1907	8573	1850	589	497	1853	1885	1848	1853	1886	1887	449	1873	1893	1892	1892	1863	450	8550	438	1884	1887	1887	1887	1850	1854	1874	1873	1853	413	1850	574	1852	1886	1871	5	1871	1871
SRR942672	1895	1868	582	1857	1857	1879	1879	1893	1857	1857	1893	1914	8598	1855	665	612	1858	1893	1858	1865	1894	1895	574	1879	1901	1900	1900	1874	575	8572	606	1892	1895	1895	1895	1855	1859	1880	1879	1863	586	1855	650	1864	1894	1877	557	1877	1877
SRR942674	1886	1861	454	1851	1851	1872	1872	1884	1851	1851	1884	1906	8572	1849	588	496	1852	1884	1847	1852	1885	1886	448	1872	1892	1891	1891	1862	449	8549	437	1883	1886	1886	1886	1849	1853	1873	1872	1852	412	1849	573	1851	1885	1870	4	1870	1870
SRR942675	263	79	1890	321	321	5	5	262	321	321	262	398	8769	319	1913	1903	322	262	267	300	263	264	1882	5	270	269	269	233	1883	8758	1884	261	264	264	264	319	323	6	5	272	1881	319	1906	314	263	1	1871	3	3
SRR9614212	5	243	1911	321	321	271	271	32	321	321	32	414	8794	319	1935	1926	322	32	293	302	33	34	1903	271	40	39	39	271	1904	8781	1904	31	34	34	34	319	323	272	271	298	1903	319	1928	346	33	269	1893	269	269
SRR9614213	267	83	1894	325	325	9	9	266	325	325	266	402	8773	323	1917	1907	326	266	271	304	267	268	1886	7	274	273	273	237	1887	8762	1888	265	268	268	268	323	327	10	9	276	1885	323	1910	318	267	7	1875	7	7
SRR9614214	267	83	1894	325	325	5	5	266	325	325	266	402	8773	323	1917	1907	326	266	271	304	267	268	1886	9	274	273	273	237	1887	8762	1888	265	268	268	268	323	327	6	9	276	1885	323	1910	318	267	7	1875	7	7
SRR9614215	269	85	1896	327	327	11	11	268	327	327	268	404	8775	325	1919	1909	328	268	273	306	269	270	1888	11	276	275	275	239	1889	8764	1890	267	270	270	270	325	329	12	11	278	1887	325	1912	320	269	7	1877	9	9
[truncated: 189 more columns]
